# Supplementary material for: Comparative Single‐Cell Transcriptomic Atlas Reveals the Genetic Regulation of Reproductive Traits
Source: Adv Sci (Weinh). 2026 Jan 21;13(17):e17633. doi: 10.1002/advs.202517633 (PMC13042767; doi:10.1002/advs.202517633)
Supplement: Supplementary file 2 — Supporting File: advs73815‐sup‐0002‐Table S1.xlsx. [file ADVS-13-e17633-s004.xlsx]

## Sheet: Sheep
Table S1. The summary data of sheep scRNA-seq
Sample	Tissue	DataSource	Sex	Estimated.Number.of.Cells	Mean.Reads.per.Cell	Median.Genes.per.Cell	Number.of.Reads	Valid.Barcodes	Sequencing.Saturation	Q30.Bases.in.Barcode	Q30.Bases.in.RNA.Read	Q30.Bases.in.UMI	Reads.Mapped.to.Genome	Reads.Mapped.Confidently.to.Genome	Reads.Mapped.Confidently.to.Intergenic.Regions	Reads.Mapped.Confidently.to.Intronic.Regions	Reads.Mapped.Confidently.to.Exonic.Regions	Reads.Mapped.Confidently.to.Transcriptome	Reads.Mapped.Antisense.to.Gene	Fraction.Reads.in.Cells	Total.Genes.Detected	Median.UMI.Counts.per.Cell	Number of genes after QC	Number of cells after QC
Sample1	Cerebral_cortex	Newly	Female	13,530	24,231	1,150	327,850,896	93.80%	35.10%	97.00%	92.60%	96.90%	94.90%	92.40%	13.50%	69.70%	9.20%	18.30%	60.50%	80.60%	23,018	1,800	20778	11827
Sample2	Cerebral_cortex	Newly	Female	8,366	92,271	3,682	771,935,220	94.30%	44.90%	96.50%	90.20%	96.30%	87.90%	85.70%	14.50%	60.40%	10.70%	31.80%	39.30%	78.50%	24,187	9,716	22329	7022
Sample1	Hypothalamus	Newly	Female	11,874	27,951	1,092	331,884,982	95.30%	39.00%	97.00%	92.30%	96.80%	93.50%	91.00%	12.70%	68.10%	10.20%	17.90%	60.30%	74.80%	23,377	1,653	21446	10727
Sample2	Hypothalamus	Newly	Female	9,012	36,850	1,629	332,095,533	95.10%	57.80%	97.50%	90.40%	97.20%	95.60%	93.50%	14.60%	59.20%	19.70%	43.60%	35.20%	69.30%	23,217	2,752	21286	8215
Sample3	Hypothalamus	Newly	Female	14,328	25,953	1,490	371,847,876	95.50%	56.80%	97.60%	91.60%	97.30%	95.80%	93.80%	14.70%	60.90%	18.20%	41.20%	37.70%	83.90%	23,419	2,394	21562	12595
Sample4	Hypothalamus	Newly	Female	5,447	63,198	619	344,239,054	96.10%	78.80%	97.50%	91.50%	97.00%	95.70%	93.60%	14.50%	57.50%	21.50%	48.60%	30.40%	86.20%	22,791	752	20690	4876
Sample5	Hypothalamus	Newly	Female	11,521	31,716	1,459	365,400,711	95.90%	58.00%	97.60%	91.30%	97.30%	95.70%	93.70%	14.90%	60.50%	18.30%	47.40%	31.30%	83.40%	23,450	2,437	21589	10317
Sample1	Pineal_gland	Newly	Female	13,022	25,232	1,126	328,566,657	96.00%	45.20%	96.80%	92.00%	96.60%	95.10%	92.90%	11.90%	72.00%	9.00%	18.30%	62.60%	84.70%	22,492	1,855	20261	11661
Sample2	Pineal_gland	Newly	Female	8,720	42,358	2,213	369,363,309	95.30%	57.00%	97.50%	90.80%	96.70%	91.30%	89.10%	12.50%	63.10%	13.50%	30.50%	45.90%	85.40%	22,543	4,090	20402	8094
Sample1	Pituitary_gland	Newly	Female	11,482	28,890	1,409	331,719,919	94.60%	55.00%	96.80%	92.60%	96.60%	95.70%	93.50%	12.20%	70.30%	11.00%	23.80%	57.50%	89.00%	23,131	2,153	20991	9777
Sample2	Pituitary_gland	Newly	Female	13,080	33,197	2,004	434,220,546	95.40%	53.10%	96.50%	90.30%	96.30%	90.60%	87.00%	13.40%	55.80%	17.80%	34.30%	39.00%	76.40%	22,681	3,494	20606	11664
Sample1	Uterus	Newly	Female	7,454	63,869	3,687	476,082,481	97.60%	73.10%	96.30%	91.30%	96.10%	96.10%	90.90%	6.60%	24.30%	60.00%	77.20%	6.50%	92.40%	23,682	9,528	21790	6428
Sample2	Uterus	Newly	Female	10,985	32,443	2,432	356,383,027	97.60%	42.90%	96.20%	90.00%	95.80%	93.50%	81.70%	5.90%	11.70%	64.10%	71.10%	4.00%	81.80%	23,685	6,045	21862	9126
Sample1	Ovary	Newly	Female	7,373	51,556	3,034	380,125,612	97.70%	60.20%	96.10%	92.00%	95.70%	79.20%	75.20%	7.50%	17.40%	50.30%	61.30%	6.00%	86.30%	24,251	7,069	22475	6667
Sample2	Ovary	Newly	Female	13,671	26,265	1,892	359,069,320	98.10%	49.70%	96.20%	89.30%	95.80%	93.20%	84.30%	5.90%	14.80%	63.60%	73.20%	4.50%	92.40%	24,103	4,293	22164	11374
#	Ovary	Previously	Female	11,675	42,906	1,528	500,930,315	95.10%	59.00%	0.00%	0.00%	0.00%	97.90%	81.00%	6.80%	18.10%	56.00%	65.80%	7.50%	74.10%	24,160	3,304	21969	7303
#	Ovary	Previously	Female	9,480	54,910	3,276	520,551,042	94.50%	47.10%	0.00%	0.00%	0.00%	87.10%	74.90%	7.00%	29.30%	38.60%	54.90%	12.40%	85.30%	24,873	9,730	22820	7354
#	Ovary	Previously	Female	9,980	50,778	2,358	506,765,241	94.40%	47.10%	0.00%	0.00%	0.00%	87.40%	74.50%	7.30%	28.10%	39.10%	53.80%	13.00%	78.80%	24,970	5,837	22986	8025
#	Ovary	Previously	Female	8,581	48,092	3,794	412,678,620	94.70%	39.00%	0.00%	0.00%	0.00%	90.10%	79.60%	6.70%	30.40%	42.50%	60.30%	12.00%	89.30%	24,503	12,347	22500	6727
#	Ovary	Previously	Female	10,099	41,827	2,015	422,407,458	93.50%	40.60%	0.00%	0.00%	0.00%	88.70%	71.50%	7.30%	28.40%	35.90%	48.50%	15.30%	68.40%	24,871	4,613	22962	7964
#	Ovary	Previously	Female	9,455	35,694	2,766	337,488,043	94.50%	34.50%	0.00%	0.00%	0.00%	87.00%	75.30%	7.50%	27.90%	39.90%	55.50%	11.90%	87.00%	24,628	7,285	22614	7698
Sample2	Oviduct	Newly	Female	11,963	29,793	2,941	356,418,776	98.20%	52.70%	96.60%	90.70%	96.20%	94.20%	86.20%	7.00%	18.20%	60.90%	74.70%	3.80%	94.20%	23,266	8,528	21529	10456
Sample1	Placenta	Newly	Female	10,470	37,795	2,579	395,712,736	96.00%	63.90%	97.20%	93.10%	96.40%	95.50%	89.60%	5.10%	13.40%	71.10%	79.60%	4.40%	91.80%	23,431	5,928	21498	8992
Sample1	Skeletal_muscle	Newly	Female	10,740	31,784	1,298	341,364,781	95.60%	54.90%	97.30%	89.70%	97.30%	92.50%	89.50%	10.50%	64.70%	14.30%	25.00%	54.00%	72.90%	22,760	2,152	20639	9731
Sample2	Skeletal_muscle	Newly	Female	8,785	46,472	1,036	408,258,051	96.40%	83.00%	95.50%	91.30%	92.70%	95.50%	94.10%	21.60%	57.60%	14.90%	43.70%	28.60%	88.80%	20,723	2,518	18104	7887
Sample6	Testis	Newly	Male	10,980	30,944	2,488	339,766,048	97.70%	62.80%	95.80%	89.30%	95.30%	94.70%	89.10%	8.20%	26.20%	54.70%	72.60%	7.70%	90.90%	24,735	5,454	22945	9752
Sample7	Testis	Newly	Male	14,128	53,881	2,353	761,227,217	96.30%	34.10%	95.90%	82.40%	95.10%	92.40%	88.10%	14.90%	10.80%	62.40%	66.20%	6.80%	48.60%	25,115	4,596	23179	11468
#	Testis	Previously	Male	18,272	32,602	920	595,699,843	96.90%	48.00%	95.80%	88.40%	95.00%	90.70%	87.00%	13.40%	16.10%	57.40%	64.90%	8.50%	70.10%	25,638	1,245	24077	7733
Sample7	Prostate	Newly	Male	10,837	33,226	2,371	360,069,013	98.00%	47.10%	96.20%	90.60%	95.80%	92.10%	86.00%	4.00%	10.70%	71.30%	78.10%	3.40%	85.50%	22,796	6,837	20787	8020
Sample7	Spermaduct	Newly	Male	13,062	26,954	2,279	352,073,650	98.00%	50.00%	96.30%	90.00%	96.00%	89.50%	82.70%	5.90%	14.70%	62.00%	71.40%	4.70%	81.70%	23,864	5,771	21874	9963

## Sheet: Human
Table S1. The publicly available human scRNA-seq datasets
Tissue	GEO/EBI
Pituitary	GSE178454; GSE142653
Hippocampus	GSE119212
Cerebral	GSE204683
Oviduct	GSE178101
Uterus	E-MTAB-10287
Mammary	GSE234817
Muscle	GSE216544; GSE147457; GSE130646; GSE143704
Placenta	GSE174481
Testis	GSE86146; GSE124263; GSE112013; GSE120506; GSE134144; GSE109037; GSE149512; GSE182786
Prostate	EGAS00001005787; GSE150692; GSE117403
Epididymis	GSE148963
Hypothalamus	GSE118487
Ovary	GSE143380; GSE255690
