# Supplementary material for: Comparative Single‐Cell Transcriptomic Atlas Reveals the Genetic Regulation of Reproductive Traits
Source: Adv Sci (Weinh). 2026 Jan 21;13(17):e17633. doi: 10.1002/advs.202517633 (PMC13042767; doi:10.1002/advs.202517633)
Supplement: Supplementary file 3 — Supporting File: advs73815‐sup‐0003‐Table S2.xlsx. [file ADVS-13-e17633-s008.xlsx]

## Sheet: Sheet 1
Table S2. Top 20 cell type-specific differentially expressed genes in sheep and human
Cell_type	p_val.Sheep	auc.Sheep	avg_log2FC.Sheep	pct.1.Sheep	pct.2.Sheep	p_val_adj.Sheep	gene.Sheep	species.Sheep	p_val.Human	auc.Human	avg_log2FC.Human	pct.1.Human	pct.2.Human	p_val_adj.Human	gene.Human	species.Human
Adipocyte	0	0.708458	4.40074	0.455	0.057	0	SVEP1	sheep	0	0.804864	4.56594	0.645	0.051	0	SVEP1	human
Adipocyte	0	0.841519	4.33632	0.734	0.106	0	ANGPTL1	sheep	0	0.611936	2.20406	0.31	0.1	0	ANGPTL1	human
Adipocyte	0	0.907963	4.28316	0.865	0.209	0	TBC1D4	sheep	0	0.607933	1.48707	0.327	0.121	0	TBC1D4	human
Adipocyte	0	0.965309	4.22318	0.969	0.286	0	KCNQ1	sheep	0	0.609339	2.23783	0.274	0.059	0	KCNQ1	human
Adipocyte	3.33669e-194	0.655071	3.7745	0.365	0.075	8.86993e-190	HOOK2	sheep	0	0.702637	2.79128	0.545	0.208	0	HOOK2	human
Adipocyte	0	0.784409	3.7308	0.65	0.155	0	BCAR3	sheep	0	0.632531	2.46681	0.339	0.084	0	BCAR3	human
Adipocyte	0	0.701521	3.62378	0.457	0.069	0	ITGA7	sheep	0	0.723252	5.1429	0.469	0.034	0	ITGA7	human
Adipocyte	1.71924e-304	0.726434	3.13956	0.53	0.095	4.57026e-300	DOCK8	sheep	0	0.592376	1.07872	0.272	0.088	0	DOCK8	human
Adipocyte	1.4313e-280	0.751389	3.09747	0.597	0.143	3.80482e-276	ADAM12	sheep	0	0.599103	1.86734	0.26	0.064	0	ADAM12	human
Adipocyte	0	0.9026	3.05112	0.907	0.344	0	STARD13	sheep	0	0.693009	2.27634	0.503	0.14	0	STARD13	human
Adipocyte	6.57133e-152	0.711976	3.05097	0.542	0.21	1.74686e-147	RRAS2	sheep	0	0.620343	2.31751	0.35	0.129	0	RRAS2	human
Adipocyte	6.71694e-146	0.649587	2.96663	0.371	0.091	1.78556e-141	SEMA3A	sheep	0	0.69858	3.85632	0.448	0.065	0	SEMA3A	human
Adipocyte	4.08605e-149	0.722537	2.88841	0.588	0.245	1.08619e-144	GLCCI1	sheep	7.95243e-284	0.556343	1.03349	0.262	0.154	4.85703e-279	GLCCI1	human
Adipocyte	3.23145e-82	0.600251	2.87347	0.265	0.074	8.59016e-78	RASSF4	sheep	0	0.619666	2.98439	0.297	0.069	0	RASSF4	human
Adipocyte	5.73167e-108	0.670859	2.74797	0.467	0.186	1.52365e-103	LGR4	sheep	0	0.646309	2.39881	0.392	0.112	0	LGR4	human
Adipocyte	0	0.848904	2.55528	0.843	0.265	0	ARHGAP24	sheep	0	0.694991	1.99164	0.497	0.114	0	ARHGAP24	human
Adipocyte	2.26325e-204	0.804761	2.53296	0.783	0.402	6.0164e-200	GTDC1	sheep	0	0.5893	1.31095	0.302	0.129	0	GTDC1	human
Adipocyte	0	0.927033	2.46964	0.985	0.497	0	CELF2	sheep	0	0.745667	1.66398	0.72	0.34	0	CELF2	human
Adipocyte	2.26322e-245	0.851717	2.40417	0.862	0.502	6.01633e-241	TRIO	sheep	0	0.657148	1.29939	0.568	0.291	0	TRIO	human
Adipocyte	1.8056e-110	0.688006	2.34759	0.527	0.233	4.79982e-106	FAM13A	sheep	0	0.74357	3.13936	0.612	0.2	0	FAM13A	human
Astrocyte	0	0.66465	5.79475	0.346	0.017	0	AQP4	sheep	0	0.843623	6.37163	0.698	0.02	0	AQP4	human
Astrocyte	0	0.720353	4.86496	0.478	0.05	0	RFX4	sheep	0	0.753044	3.52265	0.553	0.052	0	RFX4	human
Astrocyte	0	0.923762	4.49978	0.899	0.123	0	PTPRZ1	sheep	0	0.928628	4.17963	0.918	0.108	0	PTPRZ1	human
Astrocyte	0	0.772224	4.46807	0.611	0.137	0	LRIG1	sheep	0	0.681345	2.42742	0.469	0.124	0	LRIG1	human
Astrocyte	0	0.783143	4.34704	0.622	0.093	0	SLC1A3	sheep	0	0.857973	4.39424	0.78	0.1	0	SLC1A3	human
Astrocyte	0	0.622956	4.20723	0.294	0.06	0	SLC1A2	sheep	0	0.762582	6.35696	0.563	0.056	0	SLC1A2	human
Astrocyte	0	0.777919	4.13329	0.632	0.148	0	SLC4A4	sheep	0	0.717192	4.40193	0.477	0.052	0	SLC4A4	human
Astrocyte	0	0.762206	4.09433	0.579	0.082	0	SLC7A11	sheep	0	0.671672	4.55483	0.363	0.024	0	SLC7A11	human
Astrocyte	0	0.687259	4.05709	0.41	0.043	0	TNC	sheep	0	0.678714	3.40754	0.391	0.038	0	TNC	human
Astrocyte	0	0.650737	3.89544	0.348	0.064	0	NCAN	sheep	0	0.766719	4.81688	0.559	0.037	0	NCAN	human
Astrocyte	0	0.674659	3.86257	0.384	0.031	0	BCAN	sheep	0	0.85992	4.40182	0.756	0.048	0	BCAN	human
Astrocyte	0	0.615684	3.85609	0.277	0.055	0	SLC6A11	sheep	0	0.705052	5.81135	0.421	0.016	0	SLC6A11	human
Astrocyte	0	0.77373	3.84225	0.629	0.156	0	PHYHIPL	sheep	0	0.726015	2.75264	0.55	0.124	0	PHYHIPL	human
Astrocyte	0	0.709585	3.82223	0.505	0.142	0	NHSL1	sheep	0	0.624137	2.21925	0.339	0.096	0	NHSL1	human
Astrocyte	0	0.693611	3.69346	0.451	0.088	0	ST8SIA1	sheep	0	0.635569	2.43083	0.327	0.058	0	ST8SIA1	human
Astrocyte	0	0.652015	3.60299	0.363	0.076	0	ATP1A2	sheep	0	0.822878	4.24064	0.686	0.063	0	ATP1A2	human
Astrocyte	0	0.606241	3.47586	0.285	0.088	0	EEPD1	sheep	0	0.611788	2.1912	0.287	0.067	0	EEPD1	human
Astrocyte	0	0.891064	3.27926	0.879	0.293	0	GPM6A	sheep	0	0.894762	3.29743	0.933	0.212	0	GPM6A	human
Astrocyte	0	0.707499	3.26623	0.503	0.134	0	TRIM9	sheep	0	0.673464	2.65629	0.427	0.087	0	TRIM9	human
Astrocyte	0	0.635417	3.2594	0.352	0.106	0	DDAH1	sheep	0	0.717811	2.66654	0.534	0.124	0	DDAH1	human
B cell	0	0.787112	8.86732	0.575	0.001	0	SPIB	sheep	0	0.645733	7.16452	0.294	0.003	0	SPIB	human
B cell	8.10947e-305	0.829548	7.07007	0.671	0.021	2.15574e-300	LTB	sheep	0	0.764756	5.50234	0.541	0.012	0	LTB	human
B cell	2.34033e-235	0.884378	6.7906	0.781	0.036	6.22129e-231	PLAC8	sheep	8.82943e-91	0.634072	4.48969	0.271	0.014	5.39267e-86	PLAC8	human
B cell	0	0.669805	6.65142	0.342	0.002	0	CCR7	sheep	3.15197e-288	0.678799	5.9668	0.365	0.008	1.9251e-283	CCR7	human
B cell	0	0.934323	6.58057	0.877	0.008	0	CD79A	sheep	0	0.769821	9.29911	0.494	0.002	0	CD79A	human
B cell	3.4045e-251	0.981371	6.19143	0.973	0.055	9.05018e-247	IRF8	sheep	1.75077e-64	0.667844	4.27815	0.353	0.032	1.0693e-59	IRF8	human
B cell	1.22022e-163	0.989901	5.66999	1	0.083	3.24372e-159	CTSS	sheep	3.18386e-46	0.694266	3.33212	0.447	0.06	1.94457e-41	CTSS	human
B cell	2.45067e-157	0.989205	5.24322	1	0.064	6.51462e-153	CD74	sheep	4.04238e-62	0.859139	3.74631	0.788	0.16	2.46893e-57	CD74	human
B cell	0	0.755924	4.94617	0.521	0.006	0	P2RY10	sheep	3.77007e-245	0.644034	6.13266	0.294	0.006	2.30261e-240	P2RY10	human
B cell	0	0.715424	4.79492	0.438	0.006	0	SELL	sheep	0	0.720228	6.50615	0.435	0.008	0	SELL	human
B cell	0	0.941853	4.43324	0.918	0.029	0	RAC2	sheep	4.50838e-154	0.745592	4.78353	0.518	0.028	2.75354e-149	RAC2	human
B cell	1.00691e-175	0.786186	4.31737	0.603	0.029	2.67666e-171	NFKBID	sheep	2.09972e-42	0.665616	3.43641	0.353	0.049	1.28242e-37	NFKBID	human
B cell	4.67858e-193	0.904628	4.22947	0.849	0.053	1.24371e-188	LIMD2	sheep	1.3658e-68	0.789765	3.83618	0.647	0.1	8.34177e-64	LIMD2	human
B cell	1.67766e-253	0.872628	4.19863	0.781	0.032	4.45971e-249	IL2RG	sheep	1.34291e-131	0.668348	4.28165	0.353	0.015	8.20195e-127	IL2RG	human
B cell	8.92516e-86	0.823194	4.19752	0.699	0.081	2.37258e-81	NR4A3	sheep	9.97598e-28	0.670054	3.23087	0.412	0.086	6.09293e-23	NR4A3	human
B cell	9.90845e-141	0.961157	4.06258	0.973	0.096	2.63396e-136	LAPTM5	sheep	4.80633e-187	0.876427	4.18622	0.8	0.052	2.93551e-182	LAPTM5	human
B cell	3.98465e-299	0.803426	4.01379	0.63	0.018	1.05924e-294	ARHGAP30	sheep	3.34099e-72	0.647413	3.73762	0.318	0.021	2.04054e-67	ARHGAP30	human
B cell	9.2709e-223	0.782863	4.01027	0.589	0.02	2.46448e-218	NCF1	sheep	5.54401e-229	0.733864	6.72576	0.482	0.016	3.38606e-224	NCF1	human
B cell	1.30999e-217	0.939732	3.97642	0.932	0.054	3.48235e-213	GMFG	sheep	1.66234e-34	0.673377	2.90522	0.412	0.067	1.01529e-29	GMFG	human
B cell	2.14889e-180	0.863837	3.97355	0.767	0.04	5.71239e-176	CD83	sheep	7.81073e-86	0.784156	4.65754	0.612	0.071	4.77048e-81	CD83	human
Basal epithelia cell	0	0.948666	6.86924	0.903	0.01	0	KRT5	sheep	0	0.862359	6.16383	0.738	0.019	0	KRT5	human
Basal epithelia cell	0	0.949372	5.18574	0.923	0.049	0	KRT19	sheep	0	0.871225	3.73609	0.834	0.167	0	KRT19	human
Basal epithelia cell	0	0.8115	4.73234	0.648	0.036	0	MPZL2	sheep	0	0.744264	4.36667	0.521	0.046	0	MPZL2	human
Basal epithelia cell	0	0.951767	4.29972	0.946	0.112	0	S100A2	sheep	0	0.905335	6.48296	0.815	0.019	0	S100A2	human
Basal epithelia cell	0	0.662087	4.17304	0.342	0.018	0	IRF6	sheep	0	0.643089	3.71762	0.319	0.037	0	IRF6	human
Basal epithelia cell	0	0.719585	3.80303	0.466	0.025	0	CLDN4	sheep	0	0.773207	2.82086	0.622	0.076	0	CLDN4	human
Basal epithelia cell	0	0.856067	3.69994	0.772	0.093	0	FHL2	sheep	0	0.691807	2.2029	0.536	0.187	0	FHL2	human
Basal epithelia cell	0	0.63562	3.65353	0.291	0.018	0	TACSTD2	sheep	0	0.970957	5.3783	0.97	0.064	0	TACSTD2	human
Basal epithelia cell	0	0.696331	3.19119	0.45	0.062	0	KLF5	sheep	0	0.789092	3.75984	0.642	0.092	0	KLF5	human
Basal epithelia cell	0	0.941188	3.17413	0.962	0.35	0	ANXA2	sheep	0	0.941549	3.48921	0.975	0.388	0	ANXA2	human
Basal epithelia cell	0	0.85649	3.05278	0.814	0.132	0	RGCC	sheep	0	0.687818	2.71459	0.497	0.144	0	RGCC	human
Basal epithelia cell	0	0.810939	3.00415	0.686	0.057	0	KRT8	sheep	0	0.848445	3.10889	0.799	0.137	0	KRT8	human
Basal epithelia cell	0	0.638919	2.94313	0.315	0.036	0	F3	sheep	0	0.661622	2.69772	0.448	0.146	0	F3	human
Basal epithelia cell	0	0.682665	2.92744	0.421	0.062	0	PHLDA3	sheep	0	0.65178	2.8319	0.378	0.091	0	PHLDA3	human
Basal epithelia cell	0	0.807702	2.74664	0.731	0.158	0	PDLIM1	sheep	0	0.735925	2.21619	0.622	0.184	0	PDLIM1	human
Basal epithelia cell	0	0.7526	2.49678	0.609	0.114	0	S100A14	sheep	0	0.733171	4.59791	0.49	0.031	0	S100A14	human
Basal epithelia cell	0	0.637518	2.48743	0.319	0.04	0	CDH1	sheep	0	0.584927	1.52675	0.252	0.083	0	CDH1	human
Basal epithelia cell	0	0.678626	2.45403	0.414	0.05	0	KRT18	sheep	0	0.848235	2.61555	0.814	0.147	0	KRT18	human
Basal epithelia cell	0	0.772081	2.40631	0.696	0.202	0	IER3	sheep	0	0.680992	1.45283	0.538	0.198	0	IER3	human
Basal epithelia cell	0	0.769701	2.28932	0.627	0.068	0	EHF	sheep	0	0.645814	2.18222	0.353	0.06	0	EHF	human
Callosal projection neuron	0	0.955925	6.55903	0.916	0.031	0	SATB2	sheep	0	0.929701	7.71091	0.863	0.026	0	SATB2	human
Callosal projection neuron	0	0.718872	5.10728	0.437	0.023	0	MPPED1	sheep	0	0.750929	5.88184	0.507	0.015	0	MPPED1	human
Callosal projection neuron	0	0.911726	4.72033	0.858	0.084	0	SLC44A5	sheep	0	0.948002	6.02908	0.909	0.056	0	SLC44A5	human
Callosal projection neuron	0	0.822484	4.40268	0.682	0.062	0	CUX2	sheep	0	0.756282	5.76582	0.508	0.025	0	CUX2	human
Callosal projection neuron	0	0.959601	4.16956	0.96	0.114	0	ARPP21	sheep	0	0.92605	6.39733	0.863	0.041	0	ARPP21	human
Callosal projection neuron	0	0.912998	4.16733	0.882	0.099	0	HS6ST3	sheep	0	0.722351	3.56079	0.488	0.058	0	HS6ST3	human
Callosal projection neuron	0	0.887051	4.15946	0.819	0.092	0	PTPRO	sheep	0	0.910653	5.02333	0.832	0.055	0	PTPRO	human
Callosal projection neuron	0	0.846964	3.94754	0.75	0.104	0	EPHA3	sheep	0	0.854007	6.11536	0.719	0.04	0	EPHA3	human
Callosal projection neuron	0	0.922308	3.67258	0.904	0.143	0	MYT1L	sheep	0	0.970562	4.84059	0.968	0.088	0	MYT1L	human
Callosal projection neuron	0	0.684987	3.64897	0.395	0.048	0	FRMPD4	sheep	0	0.836152	5.25985	0.681	0.021	0	FRMPD4	human
Callosal projection neuron	0	0.729484	3.59376	0.5	0.071	0	KIAA0319	sheep	0	0.700141	4.694	0.421	0.033	0	KIAA0319	human
Callosal projection neuron	0	0.619581	3.53365	0.258	0.031	0	ST8SIA2	sheep	0	0.672116	4.07191	0.354	0.027	0	ST8SIA2	human
Callosal projection neuron	0	0.724261	3.43364	0.493	0.068	0	KCNH7	sheep	0	0.943523	5.94663	0.894	0.03	0	KCNH7	human
Callosal projection neuron	0	0.841409	3.43225	0.755	0.13	0	CNKSR2	sheep	0	0.896322	5.01035	0.805	0.048	0	CNKSR2	human
Callosal projection neuron	0	0.628759	3.40894	0.296	0.051	0	MN1	sheep	0	0.699778	4.00263	0.419	0.049	0	MN1	human
Callosal projection neuron	0	0.798722	3.39387	0.663	0.105	0	CACNB4	sheep	0	0.819068	3.58817	0.688	0.086	0	CACNB4	human
Callosal projection neuron	0	0.909169	3.38217	0.92	0.19	0	LINGO2	sheep	0	0.78106	5.10827	0.57	0.029	0	LINGO2	human
Callosal projection neuron	0	0.893181	3.36078	0.866	0.171	0	MCTP1	sheep	0	0.742622	2.63824	0.55	0.078	0	MCTP1	human
Callosal projection neuron	0	0.731059	3.34837	0.509	0.075	0	ADD2	sheep	0	0.696274	3.81729	0.419	0.047	0	ADD2	human
Callosal projection neuron	0	0.956532	3.31871	0.987	0.189	0	LRRC7	sheep	0	0.987768	6.00443	0.988	0.064	0	LRRC7	human
Ciliated epithelial cell	0	0.873409	9.02687	0.75	0.006	0	CAPS	sheep	0	0.991865	6.87349	0.989	0.052	0	CAPS	human
Ciliated epithelial cell	0	0.909773	7.83479	0.824	0.008	0	CAPSL	sheep	0	0.965883	6.09978	0.939	0.033	0	CAPSL	human
Ciliated epithelial cell	0	0.64645	7.63593	0.294	0.001	0	GAS2L2	sheep	0	0.673528	6.72787	0.349	0.002	0	GAS2L2	human
Ciliated epithelial cell	0	0.768657	7.61911	0.542	0.006	0	STMND1	sheep	0	0.796277	5.64201	0.602	0.009	0	STMND1	human
Ciliated epithelial cell	0	0.7909	7.587	0.586	0.007	0	CDHR4	sheep	0	0.792243	7.52218	0.585	0.003	0	CDHR4	human
Ciliated epithelial cell	0	0.875092	7.48198	0.755	0.008	0	SNTN	sheep	0	0.971894	9.58842	0.938	0.005	0	SNTN	human
Ciliated epithelial cell	0	0.86479	7.37067	0.737	0.015	0	CCDC153	sheep	0	0.904336	5.55381	0.825	0.021	0	CCDC153	human
Ciliated epithelial cell	0	0.765815	7.24434	0.536	0.005	0	CCDC78	sheep	0	0.923409	7.69023	0.849	0.006	0	CCDC78	human
Ciliated epithelial cell	0	0.845503	7.15672	0.698	0.011	0	ODF3B	sheep	0	0.966512	5.92891	0.946	0.055	0	ODF3B	human
Ciliated epithelial cell	0	0.767537	7.03524	0.542	0.007	0	DNAI2	sheep	0	0.755991	4.80535	0.527	0.015	0	DNAI2	human
Ciliated epithelial cell	0	0.84913	7.01502	0.708	0.02	0	TSPAN1	sheep	0	0.891398	4.53184	0.818	0.051	0	TSPAN1	human
Ciliated epithelial cell	0	0.839014	6.97628	0.685	0.009	0	FAM216B	sheep	0	0.89343	6.13865	0.796	0.009	0	FAM216B	human
Ciliated epithelial cell	0	0.921717	6.9352	0.847	0.035	0	DNAH5	sheep	0	0.827893	3.97634	0.699	0.041	0	DNAH5	human
Ciliated epithelial cell	0	0.836492	6.84217	0.68	0.009	0	RSPH4A	sheep	0	0.888372	5.42741	0.795	0.024	0	RSPH4A	human
Ciliated epithelial cell	0	0.826421	6.76641	0.663	0.02	0	FOXJ1	sheep	0	0.953624	5.90511	0.921	0.029	0	FOXJ1	human
Ciliated epithelial cell	0	0.77786	6.71025	0.564	0.011	0	FAM166B	sheep	0	0.894306	5.70022	0.799	0.011	0	FAM166B	human
Ciliated epithelial cell	0	0.716697	6.63816	0.44	0.009	0	SLC44A4	sheep	0	0.907882	5.18387	0.838	0.028	0	SLC44A4	human
Ciliated epithelial cell	0	0.727914	6.4635	0.464	0.01	0	WDR38	sheep	0	0.880943	6.02275	0.773	0.013	0	WDR38	human
Ciliated epithelial cell	0	0.731152	6.37622	0.47	0.008	0	PIFO	sheep	0	0.973943	5.6828	0.959	0.062	0	PIFO	human
Ciliated epithelial cell	0	0.707105	6.34635	0.421	0.007	0	AKAP14	sheep	0	0.871172	4.81337	0.769	0.025	0	AKAP14	human
Corticotrope	0	0.784422	8.87388	0.571	0.002	0	TBX19	sheep	0	0.877633	6.7566	0.766	0.02	0	TBX19	human
Corticotrope	0	0.996904	6.02456	0.999	0.153	0	NNAT	sheep	0	0.770968	1.74809	0.774	0.228	0	NNAT	human
Corticotrope	0	0.761812	4.47916	0.582	0.071	0	POMC	sheep	0	0.995241	8.95995	0.993	0.094	0	POMC	human
Corticotrope	0	0.647224	3.96607	0.322	0.032	0	RASEF	sheep	0	0.693469	3.61966	0.437	0.05	0	RASEF	human
Corticotrope	0	0.943695	3.80897	0.946	0.098	0	FSTL5	sheep	1.79044e-304	0.619463	2.37516	0.279	0.037	1.09353e-299	FSTL5	human
Corticotrope	0	0.645437	3.76898	0.269	0.019	0	PITX1	sheep	0	0.687638	1.80972	0.337	0.059	0	PITX1	human
Corticotrope	0	0.903792	3.57599	0.892	0.151	0	MGAT4C	sheep	0	0.700563	2.55384	0.473	0.078	0	MGAT4C	human
Corticotrope	0	0.955661	3.4853	0.984	0.219	0	CNTN5	sheep	0	0.689613	2.78622	0.442	0.062	0	CNTN5	human
Corticotrope	0	0.657021	3.26701	0.367	0.061	0	GNG4	sheep	3.46915e-209	0.637369	2.03008	0.333	0.079	2.11882e-204	GNG4	human
Corticotrope	0	0.686718	3.26547	0.452	0.114	0	PRKCI	sheep	4.28566e-108	0.634177	1.03732	0.397	0.16	2.61751e-103	PRKCI	human
Corticotrope	0	0.613349	3.17699	0.264	0.04	0	SERTM1	sheep	0	0.812037	5.76461	0.642	0.022	0	SERTM1	human
Corticotrope	0	0.928181	3.17533	0.949	0.215	0	NOL4	sheep	0	0.760593	2.07853	0.58	0.115	0	NOL4	human
Corticotrope	0	0.835742	3.16311	0.718	0.073	0	EYA1	sheep	0	0.780819	1.88049	0.531	0.061	0	EYA1	human
Corticotrope	0	0.620969	3.15679	0.279	0.042	0	CPLX2	sheep	0	0.793116	4.14055	0.604	0.04	0	CPLX2	human
Corticotrope	0	0.855156	3.0492	0.798	0.143	0	KSR2	sheep	0	0.713293	1.24458	0.359	0.09	0	KSR2	human
Corticotrope	0	0.859076	2.97867	0.819	0.122	0	HCN1	sheep	0	0.724517	4.39063	0.467	0.028	0	HCN1	human
Corticotrope	0	0.646786	2.93726	0.322	0.052	0	BAIAP3	sheep	0	0.695093	2.88019	0.381	0.048	0	BAIAP3	human
Corticotrope	0	0.644324	2.92573	0.333	0.057	0	CITED1	sheep	0	0.678776	2.47493	0.42	0.061	0	CITED1	human
Corticotrope	0	0.867285	2.92484	0.85	0.193	0	CACNA2D3	sheep	0	0.715695	2.42611	0.456	0.063	0	CACNA2D3	human
Corticotrope	0	0.828361	2.86053	0.76	0.149	0	RIMBP2	sheep	0	0.777448	3.18278	0.594	0.066	0	RIMBP2	human
Dendritic cell	3.47921e-177	0.634174	5.37593	0.289	0.025	9.24878e-173	RUNX3	sheep	1.26301e-190	0.617106	2.11261	0.261	0.022	7.71397e-186	RUNX3	human
Dendritic cell	2.19933e-202	0.674647	4.81643	0.379	0.038	5.84648e-198	IKZF1	sheep	1.70822e-246	0.657846	1.21559	0.356	0.031	1.04331e-241	IKZF1	human
Dendritic cell	9.02512e-192	0.679896	4.79857	0.392	0.042	2.39915e-187	LCP2	sheep	0	0.755068	3.25164	0.538	0.026	0	LCP2	human
Dendritic cell	0	0.819343	4.30245	0.685	0.069	0	PTPRC	sheep	0	0.858021	2.27449	0.794	0.054	0	PTPRC	human
Dendritic cell	5.95365e-45	0.633671	4.03493	0.354	0.12	1.58266e-40	TNFRSF1B	sheep	0	0.77129	2.81257	0.602	0.054	0	TNFRSF1B	human
Dendritic cell	2.58561e-44	0.641228	3.7125	0.386	0.117	6.87332e-40	SRGN	sheep	0	0.966369	4.16395	0.934	0.115	0	SRGN	human
Dendritic cell	1.0136e-19	0.590045	3.29227	0.283	0.13	2.69447e-15	TNFAIP8	sheep	5.07067e-136	0.681436	1.61683	0.456	0.082	3.09696e-131	TNFAIP8	human
Dendritic cell	2.61065e-17	0.58893	3.06104	0.296	0.148	6.9399e-13	RGS2	sheep	6.19068e-214	0.809107	2.99965	0.741	0.169	3.78102e-209	RGS2	human
Dendritic cell	4.76741e-08	0.566913	2.79655	0.305	0.23	0.00126732	LITAF	sheep	2.52901e-112	0.763881	1.69527	0.755	0.27	1.54462e-107	LITAF	human
Dendritic cell	6.12714e-36	0.617694	2.74537	0.328	0.112	1.62878e-31	INPP5D	sheep	1.03882e-204	0.663875	1.36495	0.38	0.041	6.34472e-200	INPP5D	human
Dendritic cell	3.72434e-29	0.620081	2.69373	0.36	0.159	9.9004e-25	PRKCB	sheep	1.2251e-120	0.645067	1.4652	0.359	0.057	7.48243e-116	PRKCB	human
Ependymal cell	0	0.808039	4.84005	0.675	0.166	0	UCHL1	sheep	0	0.857228	2.16865	0.88	0.212	0	UCHL1	human
Ependymal cell	0	0.645114	4.77199	0.335	0.063	0	MT3	sheep	0	0.894167	4.00848	0.842	0.067	0	MT3	human
Ependymal cell	0	0.738217	4.3892	0.533	0.113	0	CALY	sheep	0	0.690271	3.00548	0.435	0.059	0	CALY	human
Ependymal cell	2.0423e-107	0.572513	3.84442	0.274	0.172	5.42905e-103	SCOC	sheep	0	0.725987	1.57266	0.671	0.261	0	SCOC	human
Ependymal cell	0	0.646195	3.76238	0.383	0.142	0	TMEM59L	sheep	0	0.668447	1.88432	0.431	0.088	0	TMEM59L	human
Ependymal cell	6.0267e-159	0.578525	3.59921	0.256	0.127	1.60208e-154	FEZ1	sheep	0	0.692112	1.28862	0.576	0.182	0	FEZ1	human
Ependymal cell	0	0.625572	3.35562	0.357	0.159	0	PCSK1N	sheep	0	0.817718	1.66965	0.875	0.255	0	PCSK1N	human
Ependymal cell	0	0.668026	3.2593	0.472	0.226	0	CKB	sheep	0	0.964159	3.0947	0.996	0.408	0	CKB	human
Ependymal cell	6.12836e-67	0.571833	2.94569	0.361	0.329	1.6291e-62	ALDOA	sheep	0	0.762352	1.30475	0.854	0.36	0	ALDOA	human
Ependymal cell	1.87407e-31	0.55054	2.73029	0.354	0.379	4.98183e-27	PKM	sheep	0	0.793226	1.59617	0.876	0.441	0	PKM	human
Ependymal cell	1.4717e-125	0.607567	2.63557	0.464	0.434	3.91223e-121	CALM2	sheep	0	0.868365	1.44134	0.993	0.692	0	CALM2	human
Ependymal cell	1.18928e-238	0.645628	2.569	0.506	0.404	3.16147e-234	TUBA1A	sheep	0	0.883885	1.46126	0.999	0.537	0	TUBA1A	human
Ependymal cell	1.14901e-132	0.600304	2.53409	0.406	0.313	3.05441e-128	CALM3	sheep	0	0.723186	1.05108	0.786	0.386	0	CALM3	human
Ependymal cell	1.16122e-56	0.570002	2.45547	0.395	0.403	3.08687e-52	SOD1	sheep	0	0.90054	1.9794	0.972	0.543	0	SOD1	human
Ependymal cell	2.34155e-10	0.527521	2.4219	0.323	0.385	6.22455e-06	SKP1	sheep	0	0.818623	1.22897	0.973	0.666	0	SKP1	human
Ependymal cell	2.73084e-24	0.546092	2.28421	0.381	0.453	7.25941e-20	RTN3	sheep	0	0.750325	1.02519	0.864	0.426	0	RTN3	human
Ependymal cell	9.97801e-60	0.576576	2.18784	0.456	0.53	2.65246e-55	YWHAE	sheep	0	0.824733	1.32981	0.97	0.635	0	YWHAE	human
Ependymal cell	9.52625e-35	0.555124	2.16862	0.386	0.43	2.53236e-30	NDUFA4	sheep	0	0.878662	1.67986	0.975	0.572	0	NDUFA4	human
Ependymal cell	0	0.738965	2.13634	0.714	0.585	0	CALM1	sheep	0	0.918629	2.01431	0.991	0.635	0	CALM1	human
Ependymal cell	1.94631e-15	0.464712	1.18079	0.257	0.416	5.17387e-11	TUBB4B	sheep	0	0.944035	3.36268	0.974	0.454	0	TUBB4B	human
Epithelial cell	1.1475e-234	0.628535	3.17793	0.303	0.063	3.05041e-230	NUSAP1	sheep	0	0.741141	3.30372	0.524	0.049	0	NUSAP1	human
Epithelial cell	1.53869e-298	0.622163	3.16051	0.255	0.038	4.09031e-294	TOP2A	sheep	0	0.717789	2.75506	0.481	0.046	0	TOP2A	human
Epithelial cell	0	0.651686	3.10782	0.35	0.06	0	LHX9	sheep	0	0.702685	2.34653	0.446	0.043	0	LHX9	human
Epithelial cell	1.33148e-194	0.666224	2.46613	0.455	0.152	3.53948e-190	WT1	sheep	0	0.806769	3.18593	0.668	0.072	0	WT1	human
Epithelial cell	6.36407e-189	0.612712	2.35691	0.286	0.065	1.69176e-184	SLC9A3R1	sheep	0	0.702561	1.91758	0.511	0.096	0	SLC9A3R1	human
Epithelial cell	1.59236e-193	0.62503	2.17313	0.326	0.073	4.23297e-189	KRT8	sheep	0	0.812105	2.13378	0.755	0.148	0	KRT8	human
Epithelial cell	5.13661e-228	0.663846	2.11714	0.438	0.118	1.36547e-223	ALDH1A2	sheep	0	0.67244	1.29544	0.448	0.103	0	ALDH1A2	human
Epithelial cell	3.97228e-92	0.594756	2.11273	0.266	0.1	1.05595e-87	KIF20B	sheep	0	0.622509	1.21889	0.333	0.08	0	KIF20B	human
Epithelial cell	4.27961e-132	0.60431	2.01939	0.291	0.082	1.13765e-127	GATA6	sheep	0	0.629462	1.45503	0.315	0.056	0	GATA6	human
Epithelial cell	1.37591e-112	0.601069	1.89818	0.293	0.093	3.65758e-108	EMX2	sheep	0	0.797726	2.60856	0.697	0.109	0	EMX2	human
Epithelial cell	1.71539e-70	0.598955	1.827	0.326	0.15	4.56003e-66	SMC4	sheep	0	0.736622	1.79351	0.622	0.146	0	SMC4	human
Epithelial cell	1.36582e-96	0.632569	1.7882	0.438	0.216	3.63076e-92	TMPO	sheep	0	0.697018	1.09556	0.61	0.196	0	TMPO	human
Epithelial cell	6.60221e-68	0.589023	1.69135	0.286	0.121	1.75507e-63	LEF1	sheep	0	0.635122	1.26093	0.307	0.048	0	LEF1	human
Epithelial cell	2.18593e-69	0.588699	1.60017	0.286	0.123	5.81085e-65	CCDC34	sheep	0	0.738112	1.58336	0.631	0.143	0	CCDC34	human
Epithelial cell	5.12082e-24	0.559823	1.51535	0.266	0.177	1.36127e-19	SKA2	sheep	0	0.692485	1.17769	0.579	0.173	0	SKA2	human
Epithelial cell	1.22558e-66	0.590758	1.49751	0.293	0.12	3.25795e-62	FABP5	sheep	0	0.779093	1.00294	0.854	0.259	0	FABP5	human
Epithelial cell	3.83796e-24	0.558336	1.03881	0.267	0.17	1.02024e-19	PAICS	sheep	0	0.713237	1.2819	0.61	0.167	0	PAICS	human
Epithelial cell	5.17966e-19	0.553903	1.01905	0.292	0.189	1.37691e-14	PTGR1	sheep	0	0.688634	1.21443	0.579	0.176	0	PTGR1	human
Fibro-adipogenic progenitor	0	0.938754	5.74909	0.893	0.02	0	EBF2	sheep	0	0.66085	3.83298	0.347	0.026	0	EBF2	human
Fibro-adipogenic progenitor	0	0.861022	5.07275	0.746	0.033	0	MEOX2	sheep	0	0.684685	4.56155	0.383	0.019	0	MEOX2	human
Fibro-adipogenic progenitor	0	0.959556	4.80521	0.951	0.073	0	NRK	sheep	0	0.934946	6.93548	0.878	0.044	0	NRK	human
Fibro-adipogenic progenitor	2.17696e-237	0.878757	4.62635	0.795	0.066	5.78701e-233	COL6A6	sheep	0	0.880821	6.15852	0.775	0.03	0	COL6A6	human
Fibro-adipogenic progenitor	1.93019e-193	0.945406	4.54824	0.926	0.116	5.13103e-189	COL21A1	sheep	0	0.825218	5.00554	0.679	0.058	0	COL21A1	human
Fibro-adipogenic progenitor	6.7949e-196	0.842038	4.45075	0.721	0.062	1.80629e-191	EBF3	sheep	0	0.632556	4.13044	0.286	0.023	0	EBF3	human
Fibro-adipogenic progenitor	8.16698e-134	0.695776	4.14807	0.418	0.028	2.17103e-129	FNDC1	sheep	0	0.745389	6.51222	0.5	0.014	0	FNDC1	human
Fibro-adipogenic progenitor	5.39363e-88	0.78131	3.87587	0.631	0.1	1.43379e-83	ADAMTSL3	sheep	0	0.694415	3.97986	0.425	0.044	0	ADAMTSL3	human
Fibro-adipogenic progenitor	5.38403e-131	0.793894	3.61085	0.648	0.07	1.43124e-126	ASPN	sheep	0	0.705087	4.64428	0.443	0.045	0	ASPN	human
Fibro-adipogenic progenitor	2.82525e-133	0.833668	3.52254	0.738	0.088	7.51036e-129	POSTN	sheep	0	0.954964	6.69303	0.921	0.059	0	POSTN	human
Fibro-adipogenic progenitor	2.16769e-95	0.781337	3.48242	0.631	0.092	5.76238e-91	FBN2	sheep	0	0.66726	3.67415	0.375	0.048	0	FBN2	human
Fibro-adipogenic progenitor	1.504e-109	0.924226	3.34676	0.934	0.203	3.99809e-105	COL5A2	sheep	0	0.941749	4.55951	0.918	0.126	0	COL5A2	human
Fibro-adipogenic progenitor	2.18022e-81	0.767609	3.34384	0.607	0.098	5.79568e-77	PIEZO2	sheep	0	0.664106	3.9377	0.354	0.029	0	PIEZO2	human
Fibro-adipogenic progenitor	5.89937e-106	0.843603	3.23902	0.779	0.127	1.56823e-101	OGN	sheep	0	0.988978	5.79393	0.985	0.12	0	OGN	human
Fibro-adipogenic progenitor	6.08974e-74	0.767449	3.16255	0.615	0.109	1.61884e-69	COLEC12	sheep	0	0.798591	3.77635	0.647	0.075	0	COLEC12	human
Fibro-adipogenic progenitor	3.68746e-103	0.922472	3.15687	0.943	0.215	9.80237e-99	LAMA2	sheep	0	0.785594	1.93728	0.679	0.139	0	LAMA2	human
Fibro-adipogenic progenitor	7.38287e-113	0.876214	3.07929	0.852	0.143	1.96259e-108	COL12A1	sheep	0	0.791148	3.85036	0.637	0.095	0	COL12A1	human
Fibro-adipogenic progenitor	1.4956e-67	0.837546	3.05506	0.787	0.227	3.97575e-63	PLAGL1	sheep	0	0.738708	2.36751	0.607	0.188	0	PLAGL1	human
Fibro-adipogenic progenitor	1.913e-86	0.865642	2.92913	0.836	0.199	5.08534e-82	CLCN5	sheep	0	0.702636	4.27518	0.435	0.059	0	CLCN5	human
Fibro-adipogenic progenitor	3.71554e-94	0.695263	2.92795	0.426	0.039	9.87701e-90	CAPN6	sheep	0	0.788992	7.08927	0.586	0.014	0	CAPN6	human
Fibroblast	0	0.627823	5.21498	0.274	0.017	0	SERPINF1	sheep	0	0.767132	2.24845	0.686	0.154	0	SERPINF1	human
Fibroblast	0	0.89761	4.44979	0.88	0.129	0	COL1A2	sheep	0	0.785738	1.65041	0.731	0.161	0	COL1A2	human
Fibroblast	0	0.7465	4.26147	0.543	0.054	0	IGF1	sheep	0	0.682029	2.70599	0.449	0.082	0	IGF1	human
Fibroblast	0	0.660577	4.2419	0.35	0.03	0	ISLR	sheep	0	0.665188	2.15775	0.407	0.07	0	ISLR	human
Fibroblast	0	0.90088	4.18565	0.899	0.144	0	COL3A1	sheep	0	0.730141	2.06362	0.587	0.132	0	COL3A1	human
Fibroblast	0	0.909168	4.17168	0.895	0.118	0	DCN	sheep	0	0.902465	2.82279	0.91	0.133	0	DCN	human
Fibroblast	0	0.661492	4.10317	0.355	0.032	0	C1S	sheep	0	0.782942	2.45965	0.681	0.114	0	C1S	human
Fibroblast	0	0.870744	4.0155	0.845	0.126	0	COL1A1	sheep	0	0.770163	2.9791	0.651	0.119	0	COL1A1	human
Fibroblast	0	0.818528	3.97894	0.705	0.099	0	FBLN1	sheep	0	0.754605	3.67123	0.617	0.136	0	FBLN1	human
Fibroblast	0	0.728695	3.81936	0.527	0.084	0	SPON2	sheep	0	0.659707	2.8908	0.372	0.049	0	SPON2	human
Fibroblast	0	0.617792	3.65431	0.278	0.046	0	TNXB	sheep	0	0.65479	3.14758	0.363	0.048	0	TNXB	human
Fibroblast	0	0.80068	3.48826	0.683	0.107	0	COL6A2	sheep	0	0.81078	2.51303	0.771	0.173	0	COL6A2	human
Fibroblast	0	0.674454	3.32107	0.404	0.058	0	CRISPLD2	sheep	0	0.681478	2.54763	0.451	0.085	0	CRISPLD2	human
Fibroblast	0	0.776817	3.29483	0.637	0.09	0	COL6A3	sheep	0	0.786681	3.25923	0.647	0.07	0	COL6A3	human
Fibroblast	0	0.831531	3.29172	0.757	0.106	0	COL6A1	sheep	0	0.769519	2.26936	0.713	0.202	0	COL6A1	human
Fibroblast	0	0.725058	3.28693	0.539	0.103	0	COL12A1	sheep	0	0.637398	2.40294	0.337	0.055	0	COL12A1	human
Fibroblast	0	0.695874	3.26658	0.448	0.06	0	MRC2	sheep	0	0.611097	1.79786	0.306	0.075	0	MRC2	human
Fibroblast	0	0.830052	3.20216	0.771	0.145	0	COL5A2	sheep	0	0.662941	2.71106	0.411	0.079	0	COL5A2	human
Fibroblast	0	0.669537	3.16036	0.395	0.058	0	TMEM176B	sheep	0	0.656714	2.38632	0.377	0.06	0	TMEM176B	human
Fibroblast	0	0.66459	3.05652	0.393	0.068	0	C1R	sheep	0	0.792874	2.77137	0.686	0.108	0	C1R	human
GABAergic neuron	0	0.701385	6.50035	0.411	0.008	0	GAD2	sheep	0	0.672581	5.39625	0.358	0.015	0	GAD2	human
GABAergic neuron	0	0.6577	6.20588	0.322	0.006	0	GAD1	sheep	0	0.654344	5.42318	0.322	0.015	0	GAD1	human
GABAergic neuron	0	0.777804	3.53983	0.754	0.267	0	ERBB4	sheep	0	0.559807	2.29584	0.278	0.146	0	ERBB4	human
GABAergic neuron	0	0.668953	3.3063	0.388	0.056	0	ELAVL2	sheep	0	0.678816	2.79086	0.422	0.067	0	ELAVL2	human
GABAergic neuron	0	0.913872	3.18037	0.935	0.259	0	CNTNAP2	sheep	0	0.625574	3.32049	0.356	0.105	0	CNTNAP2	human
GABAergic neuron	0	0.665482	3.10356	0.371	0.05	0	DCX	sheep	0	0.840018	4.26825	0.73	0.067	0	DCX	human
GABAergic neuron	0	0.781082	3.05296	0.637	0.092	0	SCN3A	sheep	0	0.597266	1.69409	0.28	0.085	0	SCN3A	human
GABAergic neuron	0	0.640207	3.02447	0.312	0.041	0	CELF5	sheep	0	0.679072	3.37275	0.405	0.055	0	CELF5	human
GABAergic neuron	0	0.811915	2.86872	0.728	0.147	0	CELF4	sheep	0	0.805372	4.0328	0.667	0.088	0	CELF4	human
GABAergic neuron	0	0.816634	2.64874	0.744	0.126	0	MYT1L	sheep	0	0.624001	1.91034	0.335	0.084	0	MYT1L	human
GABAergic neuron	0	0.642516	2.61542	0.33	0.056	0	ATP1A3	sheep	0	0.647314	3.14358	0.34	0.051	0	ATP1A3	human
GABAergic neuron	0	0.712379	2.61368	0.523	0.126	0	TMEM59L	sheep	0	0.610826	2.41648	0.29	0.076	0	TMEM59L	human
GABAergic neuron	0	0.715684	2.58587	0.499	0.084	0	NSG2	sheep	0	0.802934	3.92785	0.654	0.059	0	NSG2	human
GABAergic neuron	0	0.702988	2.56949	0.488	0.094	0	SCG2	sheep	0	0.602934	2.53576	0.258	0.055	0	SCG2	human
GABAergic neuron	0	0.711535	2.569	0.517	0.101	0	SRRM4	sheep	0	0.63614	3.06314	0.316	0.047	0	SRRM4	human
GABAergic neuron	0	0.860013	2.56467	0.884	0.282	0	SYT1	sheep	0	0.827307	2.68684	0.782	0.165	0	SYT1	human
GABAergic neuron	0	0.660178	2.552	0.382	0.072	0	CRMP1	sheep	0	0.832184	3.35828	0.747	0.142	0	CRMP1	human
GABAergic neuron	0	0.632985	2.55171	0.309	0.054	0	SEZ6L2	sheep	0	0.680142	2.51903	0.462	0.129	0	SEZ6L2	human
GABAergic neuron	0	0.874399	2.44876	0.893	0.16	0	GRIA2	sheep	0	0.624938	1.19197	0.393	0.144	0	GRIA2	human
GABAergic neuron	0	0.744488	2.43824	0.556	0.09	0	GAP43	sheep	0	0.810934	3.90226	0.675	0.073	0	GAP43	human
Glutamatergic neuron	0	0.899796	3.98581	0.852	0.088	0	NELL2	sheep	0	0.737839	2.55684	0.582	0.115	0	NELL2	human
Glutamatergic neuron	0	0.892644	3.62307	0.849	0.084	0	ARPP21	sheep	0	0.608392	2.54624	0.264	0.046	0	ARPP21	human
Glutamatergic neuron	0	0.937015	3.48976	0.949	0.157	0	LRRC7	sheep	0	0.606781	1.70994	0.286	0.07	0	LRRC7	human
Glutamatergic neuron	0	0.827342	3.37638	0.72	0.068	0	KCNJ6	sheep	0	0.617263	2.41636	0.284	0.048	0	KCNJ6	human
Glutamatergic neuron	0	0.784386	3.29111	0.622	0.05	0	ADD2	sheep	0	0.617227	2.5938	0.278	0.044	0	ADD2	human
Glutamatergic neuron	0	0.702049	3.20307	0.436	0.03	0	GRIN2B	sheep	0	0.614498	2.61175	0.276	0.045	0	GRIN2B	human
Glutamatergic neuron	0	0.706543	3.15756	0.447	0.031	0	CELF5	sheep	0	0.707738	2.86035	0.476	0.064	0	CELF5	human
Glutamatergic neuron	0	0.656072	3.14885	0.339	0.026	0	JPH4	sheep	0	0.652881	2.20488	0.392	0.09	0	JPH4	human
Glutamatergic neuron	0	0.914537	3.13783	0.935	0.273	0	SYT1	sheep	0	0.804762	2.27414	0.777	0.186	0	SYT1	human
Glutamatergic neuron	0	0.917834	3.12829	0.943	0.15	0	GRIA2	sheep	0	0.776308	2.53648	0.679	0.142	0	GRIA2	human
Glutamatergic neuron	0	0.735477	3.03978	0.537	0.07	0	BCL11A	sheep	0	0.718187	2.73572	0.513	0.088	0	BCL11A	human
Glutamatergic neuron	0	0.915437	2.91753	0.959	0.247	0	RBFOX1	sheep	0	0.62952	2.26508	0.35	0.088	0	RBFOX1	human
Glutamatergic neuron	0	0.916382	2.91626	0.954	0.467	0	PTPRD	sheep	0	0.611796	2.24285	0.385	0.166	0	PTPRD	human
Glutamatergic neuron	0	0.894906	2.90208	0.909	0.206	0	DLGAP1	sheep	0	0.575203	1.22711	0.264	0.108	0	DLGAP1	human
Glutamatergic neuron	0	0.71658	2.89442	0.483	0.044	0	ATP1A3	sheep	0	0.674477	2.71358	0.407	0.058	0	ATP1A3	human
Glutamatergic neuron	0	0.710362	2.88946	0.468	0.042	0	SEZ6L2	sheep	0	0.720487	2.3605	0.557	0.137	0	SEZ6L2	human
Glutamatergic neuron	0	0.688258	2.88076	0.424	0.044	0	POU2F2	sheep	0	0.611624	2.14955	0.288	0.063	0	POU2F2	human
Glutamatergic neuron	0	0.723962	2.87767	0.492	0.039	0	DCX	sheep	0	0.842545	3.11166	0.756	0.089	0	DCX	human
Glutamatergic neuron	0	0.830797	2.872	0.756	0.084	0	CHL1	sheep	0	0.644697	1.81562	0.391	0.098	0	CHL1	human
Glutamatergic neuron	0	0.80584	2.78168	0.696	0.084	0	GABRA2	sheep	0	0.615003	2.75124	0.267	0.039	0	GABRA2	human
Gonadotrope	0	0.756196	11.6383	0.513	0.001	0	FSHB	sheep	0	0.816058	8.83692	0.632	0.005	0	FSHB	human
Gonadotrope	0	0.958207	6.96914	0.929	0.036	0	CGA	sheep	0	0.898215	6.01299	0.815	0.035	0	CGA	human
Gonadotrope	0	0.804812	6.89968	0.62	0.013	0	GNRHR	sheep	0	0.67424	5.8127	0.352	0.006	0	GNRHR	human
Gonadotrope	0	0.7101	5.89658	0.437	0.021	0	LHB	sheep	0	0.670977	7.9204	0.352	0.014	0	LHB	human
Gonadotrope	0	0.75093	5.38267	0.512	0.019	0	PITX1	sheep	0	0.852081	4.34668	0.74	0.047	0	PITX1	human
Gonadotrope	0	0.950601	5.09848	0.924	0.074	0	EYA1	sheep	0	0.924593	4.26239	0.883	0.046	0	EYA1	human
Gonadotrope	0	0.637876	4.54324	0.272	0.016	0	B4GALNT3	sheep	0	0.704469	3.57784	0.438	0.035	0	B4GALNT3	human
Gonadotrope	0	0.679061	4.54081	0.385	0.035	0	TGFBR3L	sheep	0	0.909599	7.26358	0.825	0.021	0	TGFBR3L	human
Gonadotrope	0	0.708237	4.34183	0.434	0.026	0	PITX2	sheep	0	0.699012	3.35639	0.423	0.025	0	PITX2	human
Gonadotrope	0	0.91427	4.24715	0.884	0.077	0	ST18	sheep	0	0.857723	3.65906	0.741	0.028	0	ST18	human
Gonadotrope	0	0.899467	4.23379	0.854	0.185	0	ESR1	sheep	0	0.830497	3.19392	0.731	0.104	0	ESR1	human
Gonadotrope	0	0.672262	4.13532	0.358	0.024	0	DNAI1	sheep	0	0.649903	3.25734	0.327	0.032	0	DNAI1	human
Gonadotrope	0	0.799343	3.70838	0.647	0.07	0	SPEF2	sheep	0	0.58049	1.08116	0.252	0.094	0	SPEF2	human
Gonadotrope	0	0.935112	3.68373	0.932	0.218	0	SNAP91	sheep	0	0.814773	3.04488	0.711	0.088	0	SNAP91	human
Gonadotrope	0	0.706874	3.64869	0.434	0.038	0	CFAP47	sheep	0	0.662391	2.94177	0.355	0.035	0	CFAP47	human
Gonadotrope	0	0.709271	3.64838	0.453	0.046	0	CHST8	sheep	0	0.777371	4.34318	0.582	0.034	0	CHST8	human
Gonadotrope	0	0.668512	3.64292	0.398	0.084	0	ZNF358	sheep	0	0.639509	2.24138	0.372	0.108	0	ZNF358	human
Gonadotrope	0	0.844566	3.54987	0.808	0.316	0	FUT8	sheep	0	0.68324	1.14418	0.549	0.179	0	FUT8	human
Gonadotrope	0	0.744858	3.44915	0.497	0.072	0	POMC	sheep	0	0.829532	1.37346	0.615	0.085	0	POMC	human
Gonadotrope	3.80717e-248	0.613548	3.44618	0.271	0.05	1.01206e-243	TSPAN2	sheep	0	0.606429	2.15986	0.258	0.045	0	TSPAN2	human
Granulosa cell	0	0.639825	6.06584	0.286	0.01	0	INHA	sheep	0	0.723413	2.3292	0.481	0.027	0	INHA	human
Granulosa cell	0	0.850378	4.78693	0.688	0.036	0	GSTA1	sheep	0	0.634878	2.39096	0.313	0.035	0	GSTA1	human
Granulosa cell	0	0.629337	4.09736	0.285	0.033	0	WNT6	sheep	0	0.777947	4.94606	0.573	0.018	0	WNT6	human
Granulosa cell	0	0.692859	3.97434	0.414	0.029	0	FOXL2	sheep	0	0.710921	3.28199	0.473	0.052	0	FOXL2	human
Granulosa cell	0	0.753451	3.85432	0.552	0.062	0	EPHX2	sheep	0	0.61514	1.05263	0.339	0.097	0	EPHX2	human
Granulosa cell	0	0.712728	3.07766	0.489	0.072	0	GATA6	sheep	0	0.64378	1.90657	0.348	0.055	0	GATA6	human
Granulosa cell	0	0.731179	3.00616	0.56	0.125	0	DHCR24	sheep	0	0.671105	1.86545	0.426	0.074	0	DHCR24	human
Granulosa cell	0	0.714588	2.91082	0.487	0.057	0	GATA4	sheep	0	0.81173	3.70693	0.665	0.04	0	GATA4	human
Granulosa cell	0	0.6858	2.82056	0.431	0.065	0	PHGDH	sheep	0	0.862704	2.63796	0.868	0.179	0	PHGDH	human
Granulosa cell	0	0.788481	2.66438	0.735	0.254	0	PRKAR2B	sheep	0	0.758804	1.83601	0.674	0.14	0	PRKAR2B	human
Granulosa cell	0	0.791058	2.46975	0.735	0.253	0	LAPTM4B	sheep	0	0.874211	2.84857	0.881	0.209	0	LAPTM4B	human
Granulosa cell	0	0.675136	2.33067	0.479	0.146	0	ISYNA1	sheep	0	0.912001	3.1295	0.93	0.205	0	ISYNA1	human
Granulosa cell	0	0.626143	2.3075	0.322	0.072	0	PPP1R1A	sheep	0	0.664325	2.1588	0.381	0.043	0	PPP1R1A	human
Granulosa cell	0	0.659475	2.18009	0.419	0.106	0	SDC4	sheep	0	0.63811	1.39026	0.393	0.106	0	SDC4	human
Granulosa cell	0	0.612892	2.07891	0.285	0.056	0	TCEA3	sheep	0	0.863553	3.12929	0.812	0.104	0	TCEA3	human
Granulosa cell	0	0.633267	2.02598	0.359	0.093	0	GADD45G	sheep	0	0.733866	1.54438	0.634	0.152	0	GADD45G	human
Granulosa cell	0	0.630801	2.01912	0.346	0.096	0	LRRC17	sheep	0	0.666237	1.24756	0.45	0.097	0	LRRC17	human
Granulosa cell	0	0.632713	1.9413	0.354	0.087	0	EMX2	sheep	0	0.888624	3.37316	0.86	0.104	0	EMX2	human
Granulosa cell	0	0.798675	1.85373	0.901	0.546	0	RPL18A	sheep	0	0.850065	1.24683	1	0.727	0	RPL18A	human
Granulosa cell	0	0.630584	1.78895	0.361	0.098	0	ISOC1	sheep	0	0.645845	1.25583	0.422	0.117	0	ISOC1	human
Hippocampal granule cell	0	0.702842	5.6567	0.417	0.012	0	BHLHE22	sheep	0	0.945559	6.32213	0.903	0.019	0	BHLHE22	human
Hippocampal granule cell	0	0.623071	5.02305	0.254	0.008	0	NEUROD2	sheep	0	0.8785	5.03985	0.779	0.021	0	NEUROD2	human
Hippocampal granule cell	0	0.634342	3.91263	0.294	0.023	0	LHX2	sheep	0	0.701068	3.24575	0.448	0.046	0	LHX2	human
Hippocampal granule cell	0	0.872418	3.63837	0.819	0.113	0	GABRA2	sheep	0	0.690764	3.15572	0.428	0.045	0	GABRA2	human
Hippocampal granule cell	0	0.647675	3.61119	0.334	0.039	0	PRDM8	sheep	0	0.732568	4.6614	0.487	0.025	0	PRDM8	human
Hippocampal granule cell	0	0.843166	3.60761	0.76	0.136	0	RBFOX3	sheep	0	0.63005	2.16063	0.323	0.059	0	RBFOX3	human
Hippocampal granule cell	0	0.729027	3.2391	0.519	0.065	0	APBA2	sheep	0	0.717688	2.43369	0.524	0.091	0	APBA2	human
Hippocampal granule cell	0	0.804488	3.22918	0.688	0.1	0	KCNJ6	sheep	0	0.872537	4.35741	0.786	0.054	0	KCNJ6	human
Hippocampal granule cell	0	0.779191	3.20692	0.641	0.095	0	PROX1	sheep	0	0.821669	3.86299	0.697	0.077	0	PROX1	human
Hippocampal granule cell	0	0.608379	3.19964	0.266	0.053	0	SOX11	sheep	0	0.929806	3.45864	0.953	0.146	0	SOX11	human
Hippocampal granule cell	0	0.78789	3.19659	0.707	0.182	0	PLXNA2	sheep	0	0.798852	2.84268	0.687	0.102	0	PLXNA2	human
Hippocampal granule cell	0	0.902268	3.16635	0.91	0.243	0	MSRA	sheep	0	0.732473	1.57203	0.639	0.189	0	MSRA	human
Hippocampal granule cell	0	0.876874	3.09448	0.87	0.267	0	FAT4	sheep	0	0.602734	1.90586	0.266	0.058	0	FAT4	human
Hippocampal granule cell	0	0.796079	3.03248	0.698	0.123	0	NELL1	sheep	0	0.721306	3.12321	0.483	0.038	0	NELL1	human
Hippocampal granule cell	0	0.779473	2.9975	0.657	0.161	0	EPHA4	sheep	0	0.696988	2.35789	0.474	0.081	0	EPHA4	human
Hippocampal granule cell	0	0.628081	2.94661	0.299	0.042	0	JPH4	sheep	0	0.655607	2.07793	0.409	0.1	0	JPH4	human
Hippocampal granule cell	0	0.636525	2.9399	0.351	0.084	0	ZBTB18	sheep	0	0.755361	3.63097	0.564	0.064	0	ZBTB18	human
Hippocampal granule cell	0	0.907287	2.92616	0.925	0.308	0	CTTNBP2	sheep	1.02299e-282	0.623435	1.26961	0.364	0.113	6.24803e-278	CTTNBP2	human
Hippocampal granule cell	0	0.860536	2.89195	0.839	0.149	0	MYT1L	sheep	0	0.690538	1.12746	0.504	0.099	0	MYT1L	human
Hippocampal granule cell	0	0.806393	2.88199	0.722	0.163	0	NTRK3	sheep	5.67703e-194	0.594404	1.08106	0.29	0.092	3.4673e-189	NTRK3	human
Interneuron	0	0.95254	4.88657	0.933	0.185	0	PLXNA2	sheep	2.66392e-102	0.691426	1.32258	0.309	0.104	1.62701e-97	PLXNA2	human
Interneuron	0	0.865212	4.53165	0.766	0.102	0	PTPRO	sheep	5.85667e-72	0.629981	1.64564	0.254	0.066	3.57702e-67	PTPRO	human
Interneuron	0	0.945844	4.21491	0.94	0.282	0	MEIS2	sheep	6.37171e-278	0.958761	3.819	0.974	0.263	3.89158e-273	MEIS2	human
Interneuron	0	0.82007	4.02734	0.67	0.095	0	SLC44A5	sheep	1.23317e-202	0.724509	2.28416	0.466	0.068	7.53173e-198	SLC44A5	human
Interneuron	0	0.859247	3.99461	0.784	0.102	0	FSTL5	sheep	1.35023e-123	0.632306	3.13715	0.296	0.038	8.24668e-119	FSTL5	human
Interneuron	1.18798e-282	0.715044	3.98133	0.461	0.081	3.158e-278	ADD2	sheep	2.20404e-90	0.629545	2.45087	0.277	0.052	1.34614e-85	ADD2	human
Interneuron	3.38808e-232	0.747539	3.9276	0.555	0.139	9.00654e-228	TIAM2	sheep	2.83366e-206	0.808664	2.53541	0.688	0.14	1.73069e-201	TIAM2	human
Interneuron	7.63773e-67	0.623059	3.62389	0.328	0.122	2.03034e-62	TMTC4	sheep	7.85334e-81	0.647106	2.62444	0.36	0.077	4.79651e-76	TMTC4	human
Interneuron	0	0.853349	3.5681	0.782	0.179	0	PID1	sheep	2.76007e-157	0.76389	2.59539	0.601	0.131	1.68574e-152	PID1	human
Interneuron	0	0.870119	3.54122	0.813	0.169	0	DAB1	sheep	1.78693e-157	0.729562	2.61858	0.54	0.096	1.09138e-152	DAB1	human
Interneuron	0	0.912682	3.39041	0.898	0.318	0	AFF3	sheep	4.02358e-154	0.811217	1.26002	0.772	0.191	2.45744e-149	AFF3	human
Interneuron	1.68283e-186	0.669543	3.2713	0.31	0.073	4.47347e-182	NETO2	sheep	2.40051e-184	0.707365	3.05818	0.431	0.065	1.46613e-179	NETO2	human
Interneuron	2.51983e-38	0.592587	3.18415	0.276	0.124	6.69846e-34	NUP93	sheep	6.003e-35	0.612583	1.80159	0.325	0.112	3.66639e-30	NUP93	human
Interneuron	1.27262e-147	0.6922	3.13183	0.47	0.132	3.383e-143	TOX3	sheep	1.92708e-211	0.739423	3.48504	0.534	0.076	1.17698e-206	TOX3	human
Interneuron	0	0.890694	3.10198	0.877	0.289	0	MMP16	sheep	0	0.908468	4.04193	0.859	0.099	0	MMP16	human
Interneuron	0	0.83808	3.07728	0.74	0.192	0	SOGA3	sheep	6.7275e-115	0.628984	2.62625	0.257	0.04	4.10889e-110	SOGA3	human
Interneuron	5.08134e-75	0.65767	3.05848	0.425	0.191	1.35077e-70	DPY19L1	sheep	4.92724e-102	0.672907	1.88797	0.286	0.084	3.00936e-97	DPY19L1	human
Interneuron	1.36236e-257	0.754042	3.0309	0.528	0.129	3.62157e-253	CDH4	sheep	0	0.743556	3.79098	0.476	0.037	0	CDH4	human
Interneuron	6.17777e-181	0.717666	3.02147	0.515	0.141	1.64224e-176	GUCY1A2	sheep	1.30441e-51	0.621841	1.84305	0.289	0.083	7.96682e-47	GUCY1A2	human
Interneuron	0	0.951649	3.00492	0.987	0.497	0	CELF2	sheep	2.55601e-122	0.831402	1.5254	0.897	0.347	1.56111e-117	CELF2	human
Lactotrope	0	0.937941	6.44114	0.88	0.04	0	PRL	sheep	0	0.970358	6.59301	0.848	0.055	0	PRL	human
Lactotrope	1.26517e-111	0.655381	4.1359	0.347	0.054	3.36321e-107	DIO2	sheep	0	0.681319	2.35776	0.405	0.056	0	DIO2	human
Lactotrope	4.7908e-32	0.610302	2.98736	0.306	0.112	1.27354e-27	SCG2	sheep	0	0.693481	2.45141	0.413	0.06	0	SCG2	human
Lactotrope	3.1198e-68	0.766694	1.51427	0.742	0.398	8.29335e-64	ROBO1	sheep	0	0.864972	4.43218	0.8	0.176	0	ROBO1	human
Lactotrope	1.90287e-20	0.619619	1.14583	0.371	0.23	5.0584e-16	GRIK2	sheep	0	0.687664	2.42046	0.42	0.065	0	GRIK2	human
Lactotrope	8.23693e-24	0.648948	1.11039	0.512	0.358	2.18962e-19	GRIP1	sheep	0	0.732734	2.14361	0.57	0.112	0	GRIP1	human
Lactotrope	1.20173e-09	0.575899	1.05302	0.278	0.214	3.19456e-05	NRCAM	sheep	0	0.871566	3.01502	0.835	0.129	0	NRCAM	human
Leydig cell	0	0.87424	3.38188	0.816	0.071	0	DLK1	sheep	0	0.639849	2.67114	0.372	0.123	0	DLK1	human
Leydig cell	0	0.727906	3.32328	0.494	0.036	0	CCDC102B	sheep	0	0.655749	2.15641	0.38	0.063	0	CCDC102B	human
Leydig cell	0	0.715218	3.18249	0.491	0.066	0	HSPB6	sheep	0	0.602235	1.72054	0.297	0.105	0	HSPB6	human
Leydig cell	0	0.808889	3.15254	0.704	0.12	0	QSOX1	sheep	2.52165e-303	0.584443	1.19478	0.289	0.15	1.54012e-298	QSOX1	human
Leydig cell	0	0.872059	2.87013	0.864	0.16	0	LTBP4	sheep	0	0.604924	1.78605	0.367	0.207	0	LTBP4	human
Leydig cell	0	0.786472	2.86146	0.668	0.116	0	EGFLAM	sheep	0	0.634185	2.57162	0.301	0.04	0	EGFLAM	human
Leydig cell	0	0.96246	2.79667	0.993	0.23	0	IGF2	sheep	0	0.632905	2.06075	0.355	0.116	0	IGF2	human
Leydig cell	0	0.888809	2.59034	0.977	0.255	0	PTGDS	sheep	0	0.757905	2.17677	0.412	0.161	0	PTGDS	human
Leydig cell	0	0.627749	2.31347	0.317	0.058	0	OSR2	sheep	0	0.622874	2.32771	0.333	0.11	0	OSR2	human
Leydig cell	0	0.862934	2.27949	0.906	0.253	0	NR2F2	sheep	5.39206e-99	0.56189	1.14268	0.374	0.299	3.29326e-94	NR2F2	human
Leydig cell	0	0.854667	2.25534	0.896	0.234	0	GSTM3	sheep	0	0.831895	2.57929	0.801	0.277	0	GSTM3	human
Leydig cell	0	0.766661	2.04814	0.718	0.241	0	PRDX4	sheep	0	0.658624	1.10198	0.602	0.3	0	PRDX4	human
Leydig cell	0	0.741316	2.03463	0.599	0.107	0	PPP1R14A	sheep	2.23789e-263	0.582459	1.06901	0.307	0.166	1.36682e-258	PPP1R14A	human
Leydig cell	0	0.705921	2.022	0.554	0.169	0	FKBP7	sheep	0	0.623043	1.65344	0.357	0.116	0	FKBP7	human
Leydig cell	0	0.692171	1.92836	0.494	0.102	0	COL15A1	sheep	0	0.63286	2.29375	0.339	0.098	0	COL15A1	human
Leydig cell	0	0.839364	1.64959	0.959	0.485	0	LAPTM4A	sheep	0	0.729389	1.04048	0.868	0.564	0	LAPTM4A	human
Leydig cell	0	0.770275	1.64913	0.729	0.229	0	TSPAN6	sheep	0	0.643486	1.90583	0.43	0.157	0	TSPAN6	human
Leydig cell	0	0.674508	1.46306	0.546	0.222	0	PTPMT1	sheep	0	0.620377	1.37446	0.392	0.157	0	PTPMT1	human
Leydig cell	0	0.655764	1.44719	0.487	0.201	0	SNU13	sheep	0	0.663141	1.48359	0.57	0.316	0	SNU13	human
Leydig cell	0	0.603244	1.36702	0.329	0.128	0	SDHAF3	sheep	0	0.598365	1.73784	0.267	0.073	0	SDHAF3	human
Luminal epithelia cell	0	0.698298	11.7108	0.392	0.012	0	MSMB	sheep	0	0.903823	12.9109	0.81	0.007	0	MSMB	human
Luminal epithelia cell	0	0.72115	6.66518	0.448	0.007	0	LRRC26	sheep	0	0.654265	5.76443	0.319	0.012	0	LRRC26	human
Luminal epithelia cell	0	0.697775	6.30679	0.404	0.009	0	PRSS8	sheep	0	0.679745	4.41785	0.379	0.022	0	PRSS8	human
Luminal epithelia cell	0	0.65587	5.74429	0.318	0.006	0	AZGP1	sheep	0	0.879929	5.57654	0.795	0.07	0	AZGP1	human
Luminal epithelia cell	0	0.659002	5.54139	0.326	0.009	0	TMPRSS2	sheep	0	0.776234	6.04092	0.566	0.018	0	TMPRSS2	human
Luminal epithelia cell	0	0.750445	5.26741	0.513	0.015	0	SPDEF	sheep	0	0.699198	5.38922	0.41	0.012	0	SPDEF	human
Luminal epithelia cell	0	0.709661	5.25206	0.429	0.012	0	CREB3L4	sheep	0	0.649494	3.64456	0.341	0.049	0	CREB3L4	human
Luminal epithelia cell	0	0.736314	4.77412	0.482	0.014	0	TSPAN1	sheep	0	0.730455	4.27365	0.498	0.047	0	TSPAN1	human
Luminal epithelia cell	0	0.685247	4.64988	0.356	0.014	0	ELF3	sheep	0	0.837456	3.79408	0.744	0.077	0	ELF3	human
Luminal epithelia cell	0	0.744069	4.27966	0.507	0.028	0	CLDN7	sheep	0	0.660937	2.96375	0.376	0.059	0	CLDN7	human
Luminal epithelia cell	0	0.814737	3.94318	0.663	0.049	0	DSG2	sheep	0	0.638672	2.69703	0.334	0.06	0	DSG2	human
Luminal epithelia cell	0	0.693603	3.91421	0.396	0.029	0	RAB25	sheep	0	0.624305	3.11685	0.283	0.039	0	RAB25	human
Luminal epithelia cell	0	0.795094	3.91202	0.677	0.122	0	TMED3	sheep	0	0.633574	1.75219	0.424	0.187	0	TMED3	human
Luminal epithelia cell	0	0.792093	3.907	0.615	0.031	0	CLDN3	sheep	0	0.822397	5.17256	0.681	0.048	0	CLDN3	human
Luminal epithelia cell	0	0.712127	3.86639	0.452	0.025	0	RASEF	sheep	0	0.672696	3.09904	0.392	0.045	0	RASEF	human
Luminal epithelia cell	0	0.793896	3.65986	0.643	0.071	0	TPD52L1	sheep	0	0.576041	1.05271	0.262	0.105	0	TPD52L1	human
Luminal epithelia cell	0	0.731035	3.45686	0.491	0.041	0	BAIAP2L1	sheep	0	0.609442	2.10799	0.284	0.063	0	BAIAP2L1	human
Luminal epithelia cell	0	0.658747	3.45442	0.491	0.233	0	SLC12A2	sheep	0	0.630261	1.4825	0.402	0.152	0	SLC12A2	human
Luminal epithelia cell	0	0.805187	3.43653	0.659	0.049	0	KRT18	sheep	0	0.818005	2.44578	0.767	0.153	0	KRT18	human
Luminal epithelia cell	0	0.717322	3.42803	0.485	0.056	0	TM7SF2	sheep	0	0.582454	1.47989	0.272	0.107	0	TM7SF2	human
Luminal hormone-responsive cell	0	0.969108	7.95111	0.942	0.014	0	STC2	sheep	0	0.683429	5.57922	0.372	0.013	0	STC2	human
Luminal hormone-responsive cell	0	0.949799	7.08562	0.906	0.011	0	FOXA1	sheep	0	0.637899	4.34269	0.288	0.015	0	FOXA1	human
Luminal hormone-responsive cell	0	0.958833	6.11704	0.933	0.023	0	AREG	sheep	0	0.64875	2.76723	0.357	0.069	0	AREG	human
Luminal hormone-responsive cell	0	0.876853	6.11702	0.763	0.009	0	TFAP2B	sheep	0	0.698766	5.6689	0.406	0.013	0	TFAP2B	human
Luminal hormone-responsive cell	0	0.902058	5.79148	0.819	0.018	0	ELF3	sheep	0	0.668334	2.44463	0.412	0.075	0	ELF3	human
Luminal hormone-responsive cell	0	0.758453	5.41846	0.527	0.01	0	MACC1	sheep	0	0.638546	3.32054	0.303	0.034	0	MACC1	human
Luminal hormone-responsive cell	0	0.985053	4.95406	0.997	0.071	0	KRT19	sheep	0	0.739785	1.70352	0.628	0.166	0	KRT19	human
Luminal hormone-responsive cell	0	0.938658	4.82837	0.907	0.048	0	IRX3	sheep	0	0.635814	3.55344	0.3	0.034	0	IRX3	human
Luminal hormone-responsive cell	0	0.951909	4.69197	0.935	0.046	0	CDH1	sheep	0	0.684758	3.08174	0.432	0.074	0	CDH1	human
Luminal hormone-responsive cell	0	0.955023	4.58957	0.947	0.055	0	GATA3	sheep	0	0.69636	4.23267	0.425	0.043	0	GATA3	human
Luminal hormone-responsive cell	0	0.820624	4.55274	0.667	0.025	0	RASSF6	sheep	0	0.617008	3.56611	0.253	0.022	0	RASSF6	human
Luminal hormone-responsive cell	0	0.834768	4.49306	0.696	0.023	0	TFAP2A	sheep	0	0.674752	4.34573	0.371	0.027	0	TFAP2A	human
Luminal hormone-responsive cell	0	0.869582	4.26597	0.774	0.032	0	RASEF	sheep	0	0.77061	5.36848	0.56	0.032	0	RASEF	human
Luminal hormone-responsive cell	0	0.949335	3.96095	0.948	0.096	0	FAM174B	sheep	0	0.607504	2.22338	0.273	0.067	0	FAM174B	human
Luminal hormone-responsive cell	0	0.962757	3.63205	0.998	0.185	0	ESR1	sheep	0	0.791531	5.03412	0.632	0.098	0	ESR1	human
Luminal hormone-responsive cell	0	0.963701	3.46642	0.985	0.284	0	XBP1	sheep	0	0.848258	3.31609	0.826	0.318	0	XBP1	human
Luminal hormone-responsive cell	0	0.733777	3.34156	0.508	0.035	0	CA8	sheep	0	0.606998	2.82723	0.254	0.045	0	CA8	human
Luminal hormone-responsive cell	0	0.912198	3.16616	0.907	0.112	0	MGST1	sheep	0	0.638897	1.01309	0.444	0.187	0	MGST1	human
Luminal hormone-responsive cell	0	0.788027	3.07909	0.634	0.052	0	ERBB2	sheep	0	0.636987	3.08665	0.333	0.072	0	ERBB2	human
Luminal hormone-responsive cell	0	0.670147	2.93315	0.369	0.024	0	OVOL2	sheep	0	0.680895	3.5712	0.392	0.037	0	OVOL2	human
Luminal secretory cell	0	0.756685	6.45432	0.524	0.017	0	ELF5	sheep	0	0.754428	9.23267	0.511	0.004	0	ELF5	human
Luminal secretory cell	0	0.889738	6.17449	0.796	0.04	0	KRT7	sheep	0	0.627064	1.93982	0.339	0.081	0	KRT7	human
Luminal secretory cell	4.75869e-130	0.662076	5.59877	0.34	0.018	1.265e-125	PLEKHS1	sheep	0	0.624771	6.66358	0.254	0.007	0	PLEKHS1	human
Luminal secretory cell	3.86685e-270	0.75359	5.59745	0.524	0.02	1.02792e-265	BARX2	sheep	0	0.703005	6.51122	0.421	0.022	0	BARX2	human
Luminal secretory cell	2.10748e-169	0.899387	4.66091	0.845	0.073	5.60231e-165	KRT19	sheep	0	0.652511	1.68573	0.459	0.173	0	KRT19	human
Luminal secretory cell	2.41565e-43	0.650183	3.53822	0.301	0.047	6.42151e-39	TC2N	sheep	0	0.669896	3.50035	0.399	0.082	0	TC2N	human
Luminal secretory cell	3.94009e-73	0.757467	3.3102	0.592	0.083	1.04739e-68	EHF	sheep	0	0.73164	5.14826	0.496	0.054	0	EHF	human
Luminal secretory cell	5.23814e-37	0.691106	2.77989	0.466	0.094	1.39245e-32	RBM47	sheep	0	0.705204	2.79226	0.489	0.104	0	RBM47	human
Luminal secretory cell	3.39395e-72	0.688473	2.65561	0.427	0.045	9.02213e-68	ITGB6	sheep	0	0.622773	4.01804	0.28	0.038	0	ITGB6	human
Luminal secretory cell	2.49432e-28	0.762885	2.65375	0.699	0.322	6.63064e-24	PDCD4	sheep	0	0.656812	2.43324	0.518	0.329	0	PDCD4	human
Luminal secretory cell	9.47821e-10	0.661723	2.44601	0.631	0.471	2.51959e-05	TRPS1	sheep	0	0.900601	4.2048	0.854	0.219	0	TRPS1	human
Luminal secretory cell	3.45426e-10	0.607092	2.43062	0.34	0.133	9.18247e-06	SPIDR	sheep	0	0.671595	1.84675	0.524	0.24	0	SPIDR	human
Luminal secretory cell	9.82491e-43	0.798285	2.34261	0.709	0.244	2.61175e-38	ANXA1	sheep	0	0.601224	1.49926	0.453	0.31	0	ANXA1	human
Luminal secretory cell	1.60016e-35	0.801172	2.25465	0.835	0.339	4.25371e-31	KLF6	sheep	0	0.613778	1.35045	0.538	0.413	0	KLF6	human
Luminal secretory cell	7.227e-43	0.780578	2.12848	0.709	0.194	1.92115e-38	RUNX1	sheep	0	0.681581	2.42112	0.463	0.133	0	RUNX1	human
Luminal secretory cell	1.10249e-11	0.635174	2.05142	0.447	0.188	2.93076e-07	SHANK2	sheep	0	0.778924	4.4032	0.608	0.094	0	SHANK2	human
Luminal secretory cell	4.78208e-11	0.61082	1.92771	0.34	0.13	1.27122e-06	B4GALT1	sheep	0	0.639116	2.75169	0.427	0.208	0	B4GALT1	human
Luminal secretory cell	1.59922e-09	0.617765	1.89469	0.417	0.185	4.25119e-05	USP53	sheep	0	0.63346	1.98594	0.417	0.194	0	USP53	human
Luminal secretory cell	3.56432e-13	0.601614	1.84167	0.291	0.082	9.47504e-09	TPD52L1	sheep	0	0.630589	3.01361	0.344	0.1	0	TPD52L1	human
Luminal secretory cell	7.96374e-17	0.634894	1.80158	0.388	0.113	2.117e-12	WWC1	sheep	0	0.639864	3.16477	0.344	0.083	0	WWC1	human
Lymphatic endothelial cell	0	0.920338	12.8543	0.844	0.002	0	CCL21	sheep	0	0.714205	10.2221	0.43	0.008	0	CCL21	human
Lymphatic endothelial cell	0	0.848495	8.13706	0.7	0.004	0	TBX1	sheep	0	0.797818	6.70363	0.597	0.014	0	TBX1	human
Lymphatic endothelial cell	0	0.961772	7.34115	0.931	0.025	0	MMRN1	sheep	0	0.860155	7.52801	0.722	0.02	0	MMRN1	human
Lymphatic endothelial cell	0	0.956837	6.51835	0.924	0.03	0	PKHD1L1	sheep	0	0.902063	9.71377	0.802	0.006	0	PKHD1L1	human
Lymphatic endothelial cell	0	0.813671	6.38493	0.637	0.016	0	FLT4	sheep	0	0.689573	6.06356	0.383	0.01	0	FLT4	human
Lymphatic endothelial cell	0	0.740216	5.75136	0.511	0.041	0	LYVE1	sheep	0	0.674409	4.31769	0.362	0.017	0	LYVE1	human
Lymphatic endothelial cell	0	0.936771	5.30176	0.9	0.055	0	RELN	sheep	0	0.770509	5.76168	0.551	0.02	0	RELN	human
Lymphatic endothelial cell	0	0.815406	5.19966	0.658	0.039	0	TC2N	sheep	0	0.647205	1.92006	0.367	0.088	0	TC2N	human
Lymphatic endothelial cell	0	0.856894	5.09258	0.739	0.036	0	PROCR	sheep	0	0.586797	1.51717	0.257	0.086	0	PROCR	human
Lymphatic endothelial cell	0	0.878525	4.96231	0.797	0.059	0	SEMA3D	sheep	0	0.743014	5.26809	0.506	0.031	0	SEMA3D	human
Lymphatic endothelial cell	0	0.928502	4.94132	0.892	0.094	0	CAVIN2	sheep	0	0.732388	6.06806	0.48	0.037	0	CAVIN2	human
Lymphatic endothelial cell	0	0.845138	4.8083	0.72	0.047	0	PARD6G	sheep	0	0.668753	4.1332	0.366	0.041	0	PARD6G	human
Lymphatic endothelial cell	0	0.928247	4.70757	0.895	0.088	0	PROX1	sheep	0	0.750478	4.4423	0.546	0.075	0	PROX1	human
Lymphatic endothelial cell	0	0.954405	4.57626	0.944	0.098	0	ECSCR	sheep	0	0.64439	4.3849	0.307	0.019	0	ECSCR	human
Lymphatic endothelial cell	0	0.86717	4.41395	0.777	0.068	0	F8	sheep	0	0.642187	2.77653	0.328	0.047	0	F8	human
Lymphatic endothelial cell	0	0.92531	4.28936	0.9	0.127	0	KCTD12	sheep	0	0.585789	1.1622	0.314	0.148	0	KCTD12	human
Lymphatic endothelial cell	0	0.858192	4.00486	0.778	0.113	0	CDC42EP5	sheep	0	0.591619	1.64791	0.28	0.101	0	CDC42EP5	human
Lymphatic endothelial cell	0	0.923571	3.88291	0.911	0.182	0	NR2F1	sheep	0	0.61625	1.65662	0.4	0.196	0	NR2F1	human
Lymphatic endothelial cell	0	0.822199	3.76372	0.72	0.094	0	TLL1	sheep	0	0.682948	5.09842	0.374	0.017	0	TLL1	human
Lymphatic endothelial cell	0	0.9286	3.75133	0.929	0.218	0	SMAD1	sheep	0	0.682028	3.00356	0.467	0.135	0	SMAD1	human
Macrophage	0	0.829886	7.96364	0.671	0.011	0	C1QC	sheep	0	0.625882	3.58976	0.274	0.02	0	C1QC	human
Macrophage	0	0.819206	7.72615	0.65	0.011	0	C1QB	sheep	0	0.638377	4.14676	0.301	0.022	0	C1QB	human
Macrophage	0	0.824257	7.47419	0.661	0.013	0	C1QA	sheep	0	0.645753	4.54517	0.315	0.023	0	C1QA	human
Macrophage	0	0.866591	7.2821	0.757	0.044	0	CD74	sheep	0	0.78223	4.31817	0.657	0.147	0	CD74	human
Macrophage	0	0.733347	7.04004	0.471	0.006	0	MSR1	sheep	0	0.720288	6.24487	0.443	0.008	0	MSR1	human
Macrophage	0	0.886976	6.9066	0.784	0.013	0	TYROBP	sheep	0	0.731177	4.49767	0.49	0.029	0	TYROBP	human
Macrophage	0	0.802539	6.75923	0.621	0.024	0	CD83	sheep	0	0.674905	4.2721	0.396	0.063	0	CD83	human
Macrophage	0	0.669258	6.28903	0.341	0.007	0	F13A1	sheep	0	0.733522	8.32173	0.474	0.01	0	F13A1	human
Macrophage	0	0.714599	6.19178	0.447	0.023	0	MRC1	sheep	0	0.729414	7.11887	0.47	0.016	0	MRC1	human
Macrophage	0	0.737786	6.01088	0.481	0.003	0	LST1	sheep	0	0.687272	4.87103	0.393	0.021	0	LST1	human
Macrophage	0	0.692385	5.98837	0.393	0.006	0	CXCL8	sheep	0	0.601105	1.37349	0.269	0.066	0	CXCL8	human
Macrophage	0	0.749388	5.89934	0.51	0.013	0	RNASE6	sheep	0	0.641214	5.19467	0.291	0.01	0	RNASE6	human
Macrophage	0	0.658469	5.84712	0.32	0.003	0	LY86	sheep	0	0.630674	2.99553	0.282	0.019	0	LY86	human
Macrophage	0	0.740508	5.8161	0.49	0.01	0	PLAUR	sheep	0	0.649696	3.34303	0.385	0.108	0	PLAUR	human
Macrophage	0	0.794799	5.69626	0.604	0.021	0	CYBB	sheep	0	0.661536	4.87624	0.334	0.012	0	CYBB	human
Macrophage	0	0.751561	5.63454	0.511	0.007	0	SPI1	sheep	0	0.677423	4.46887	0.374	0.021	0	SPI1	human
Macrophage	0	0.787181	5.45198	0.595	0.02	0	RGS1	sheep	0	0.647337	3.45255	0.324	0.029	0	RGS1	human
Macrophage	0	0.736484	5.4499	0.494	0.029	0	IFI30	sheep	0	0.644333	7.13375	0.299	0.011	0	IFI30	human
Macrophage	0	0.89168	5.35649	0.808	0.063	0	CTSS	sheep	0	0.735036	5.224	0.501	0.049	0	CTSS	human
Macrophage	0	0.753776	5.33974	0.531	0.03	0	CD68	sheep	0	0.6651	3.56162	0.364	0.034	0	CD68	human
Microglial cell	0	0.768936	7.07048	0.547	0.013	0	VSIG4	sheep	0	0.856309	7.55498	0.719	0.01	0	VSIG4	human
Microglial cell	0	0.688297	6.99797	0.385	0.01	0	CX3CR1	sheep	0	0.879581	9.2427	0.761	0.004	0	CX3CR1	human
Microglial cell	0	0.718049	6.91031	0.446	0.014	0	SELPLG	sheep	0	0.675005	5.95954	0.358	0.009	0	SELPLG	human
Microglial cell	0	0.681866	6.17658	0.375	0.011	0	TREM2	sheep	0	0.848813	9.34681	0.7	0.004	0	TREM2	human
Microglial cell	0	0.77277	6.11238	0.567	0.038	0	BLNK	sheep	0	0.641585	4.85326	0.3	0.018	0	BLNK	human
Microglial cell	0	0.625521	6.03692	0.271	0.024	0	TMEM119	sheep	0	0.63364	4.41288	0.289	0.026	0	TMEM119	human
Microglial cell	0	0.909729	5.96129	0.84	0.081	0	P2RY12	sheep	0	0.747227	7.08623	0.501	0.008	0	P2RY12	human
Microglial cell	0	0.773527	5.72617	0.571	0.041	0	IPCEF1	sheep	0	0.672054	4.73436	0.37	0.028	0	IPCEF1	human
Microglial cell	0	0.765463	5.69494	0.55	0.024	0	CSF1R	sheep	0	0.904846	6.89968	0.817	0.015	0	CSF1R	human
Microglial cell	0	0.902063	5.59969	0.829	0.095	0	INPP5D	sheep	0	0.643183	3.81049	0.321	0.035	0	INPP5D	human
Microglial cell	0	0.673108	5.54744	0.368	0.026	0	LAT2	sheep	0	0.693658	4.95688	0.402	0.015	0	LAT2	human
Microglial cell	0	0.709399	5.43696	0.443	0.032	0	LTC4S	sheep	0	0.705783	4.18252	0.451	0.053	0	LTC4S	human
Microglial cell	0	0.62716	5.43496	0.274	0.023	0	TBXAS1	sheep	0	0.739201	4.10344	0.509	0.032	0	TBXAS1	human
Microglial cell	0	0.636303	5.2983	0.29	0.02	0	CD84	sheep	0	0.707729	4.99714	0.428	0.013	0	CD84	human
Microglial cell	0	0.717408	5.17507	0.465	0.039	0	BIN2	sheep	0	0.687387	4.43451	0.396	0.024	0	BIN2	human
Microglial cell	0	0.82704	4.95036	0.693	0.082	0	DOCK8	sheep	0	0.749885	3.83309	0.568	0.081	0	DOCK8	human
Microglial cell	0	0.619657	4.85039	0.266	0.031	0	SUSD3	sheep	0	0.607212	2.60234	0.273	0.065	0	SUSD3	human
Microglial cell	0	0.679829	4.73256	0.385	0.03	0	IKZF1	sheep	0	0.627374	2.90044	0.283	0.025	0	IKZF1	human
Microglial cell	0	0.648609	4.58784	0.332	0.041	0	RGS10	sheep	0	0.872458	4.85729	0.782	0.112	0	RGS10	human
Microglial cell	0	0.644573	4.5088	0.309	0.02	0	C5AR1	sheep	0	0.614629	2.83761	0.271	0.042	0	C5AR1	human
Mki67+	0	0.633266	6.19147	0.273	0.007	0	NEIL3	sheep	0	0.693371	6.8588	0.34	0.005	0	NEIL3	human
Mki67+	0	0.810484	5.96895	0.639	0.03	0	MIS18BP1	sheep	3.54244e-59	0.817097	2.68087	0.753	0.171	2.16358e-54	MIS18BP1	human
Mki67+	0	0.745072	5.90453	0.505	0.022	0	CLSPN	sheep	7.04348e-150	0.755242	3.67336	0.536	0.035	4.30188e-145	CLSPN	human
Mki67+	0	0.632377	5.87105	0.271	0.009	0	CCNF	sheep	2.46894e-99	0.667952	3.99641	0.351	0.024	1.50793e-94	CCNF	human
Mki67+	0	0.637626	5.81345	0.284	0.012	0	ESCO2	sheep	1.14609e-158	0.691707	4.57156	0.402	0.018	6.99986e-154	ESCO2	human
Mki67+	0	0.638935	5.78225	0.289	0.012	0	MASTL	sheep	1.07984e-44	0.636041	2.84998	0.289	0.036	6.59523e-40	MASTL	human
Mki67+	0	0.652394	5.71417	0.314	0.013	0	KIFC1	sheep	5.18986e-136	0.694443	4.28077	0.402	0.023	3.16976e-131	KIFC1	human
Mki67+	0	0.646192	5.65577	0.307	0.014	0	DEPDC1	sheep	7.87618e-110	0.674345	4.56332	0.351	0.023	4.81046e-105	DEPDC1	human
Mki67+	0	0.628845	5.6478	0.263	0.011	0	KIF14	sheep	3.24866e-172	0.674071	5.6813	0.351	0.014	1.98415e-167	KIF14	human
Mki67+	0	0.628996	5.63222	0.265	0.011	0	KIF18B	sheep	0	0.687768	6.35115	0.351	0.006	0	KIF18B	human
Mki67+	0	0.839424	5.6016	0.698	0.037	0	BRIP1	sheep	8.36232e-135	0.709537	4.56648	0.443	0.026	5.10737e-130	BRIP1	human
Mki67+	0	0.77823	5.50521	0.577	0.034	0	NCAPG2	sheep	3.97993e-158	0.779565	4.20209	0.588	0.041	2.43078e-153	NCAPG2	human
Mki67+	0	0.698961	5.49611	0.415	0.02	0	BUB1B	sheep	8.58013e-244	0.73819	4.94864	0.454	0.018	5.2404e-239	BUB1B	human
Mki67+	0	0.643628	5.49402	0.302	0.015	0	ARHGAP11A	sheep	7.72068e-121	0.670412	4.26295	0.351	0.019	4.71548e-116	ARHGAP11A	human
Mki67+	0	0.734546	5.48861	0.485	0.018	0	KIF4A	sheep	0	0.765464	5.38887	0.526	0.017	0	KIF4A	human
Mki67+	0	0.774033	5.45848	0.564	0.027	0	BRCA1	sheep	1.38168e-44	0.677547	2.44257	0.392	0.062	8.43873e-40	BRCA1	human
Mki67+	0	0.678134	5.38741	0.371	0.018	0	KNTC1	sheep	5.02205e-83	0.687551	3.40218	0.412	0.035	3.06727e-78	KNTC1	human
Mki67+	0	0.714838	5.30214	0.448	0.023	0	NDC80	sheep	4.61873e-136	0.732513	4.48532	0.464	0.033	2.82093e-131	NDC80	human
Mki67+	5.47648e-289	0.641591	5.25337	0.302	0.019	1.45581e-284	DLGAP5	sheep	7.14183e-130	0.703573	4.10042	0.423	0.026	4.36195e-125	DLGAP5	human
Mki67+	4.49769e-286	0.645113	5.25261	0.309	0.022	1.19562e-281	FANCD2	sheep	1.00262e-108	0.695975	3.69154	0.412	0.029	6.12361e-104	FANCD2	human
Muscle satellite cell	0	0.788013	8.72876	0.578	0.002	0	PAX7	sheep	0	0.716284	9.04375	0.431	0.002	0	PAX7	human
Muscle satellite cell	0	0.950287	5.80262	0.916	0.098	0	GPC3	sheep	0	0.616003	2.05004	0.315	0.116	0	GPC3	human
Muscle satellite cell	0	0.623817	4.3217	0.274	0.029	0	C1QTNF3	sheep	0	0.622838	4.51692	0.272	0.036	0	C1QTNF3	human
Muscle satellite cell	0	0.910027	4.22718	0.873	0.194	0	CLCN5	sheep	0	0.696363	4.55424	0.412	0.06	0	CLCN5	human
Muscle satellite cell	0	0.899117	4.09587	0.86	0.159	0	VCAN	sheep	7.01486e-229	0.610627	2.6678	0.355	0.196	4.28439e-224	VCAN	human
Muscle satellite cell	0	0.795731	3.87412	0.678	0.204	0	MDFIC	sheep	2.16396e-237	0.582856	1.81501	0.251	0.094	1.32166e-232	MDFIC	human
Muscle satellite cell	0	0.884354	3.71761	0.829	0.09	0	DLK1	sheep	0	0.79044	3.15252	0.666	0.122	0	DLK1	human
Muscle satellite cell	0	0.895391	3.35437	0.881	0.374	0	SPATS2L	sheep	0	0.740913	2.47656	0.656	0.325	0	SPATS2L	human
Muscle satellite cell	0	0.722527	3.22689	0.551	0.176	0	MATN2	sheep	0	0.661829	3.3902	0.403	0.124	0	MATN2	human
Muscle satellite cell	0	0.751646	2.8682	0.654	0.292	0	CDK6	sheep	2.00074e-252	0.603816	2.43525	0.31	0.148	1.22197e-247	CDK6	human
Muscle satellite cell	0	0.73061	2.81636	0.601	0.257	0	LAMC1	sheep	9.25603e-81	0.563885	1.01234	0.264	0.187	5.65321e-76	LAMC1	human
Muscle satellite cell	0	0.688274	2.79464	0.523	0.252	0	DAG1	sheep	0	0.642257	3.21035	0.362	0.114	0	DAG1	human
Muscle satellite cell	0	0.714393	2.65399	0.572	0.235	0	LAMB1	sheep	0	0.616877	2.61839	0.325	0.136	0	LAMB1	human
Muscle satellite cell	0	0.783368	2.62802	0.7	0.198	0	COL5A2	sheep	0	0.612306	1.49062	0.303	0.13	0	COL5A2	human
Muscle satellite cell	2.31193e-153	0.584327	2.6062	0.269	0.122	6.14581e-149	PXDN	sheep	0	0.637806	2.81172	0.357	0.128	0	PXDN	human
Muscle satellite cell	0	0.655025	2.47419	0.426	0.145	0	COL5A1	sheep	0	0.638719	2.18908	0.326	0.103	0	COL5A1	human
Muscle satellite cell	2.68505e-298	0.605877	2.46886	0.294	0.094	7.13768e-294	MEST	sheep	0	0.707175	2.131	0.562	0.214	0	MEST	human
Muscle satellite cell	9.31713e-102	0.572806	2.31016	0.264	0.139	2.47677e-97	SPRY1	sheep	0	0.669446	2.49887	0.444	0.156	0	SPRY1	human
Muscle satellite cell	3.2278e-53	0.567137	1.55504	0.347	0.276	8.58047e-49	RIF1	sheep	1.52717e-09	0.522724	1.11527	0.267	0.259	9.32735e-05	RIF1	human
Muscle satellite cell	6.26993e-42	0.560723	1.52269	0.348	0.294	1.66674e-37	TMEM123	sheep	1.16746e-52	0.560421	1.00089	0.37	0.298	7.13041e-48	TMEM123	human
Myelinating OLG	0	0.948922	7.46511	0.905	0.012	0	OPALIN	sheep	0	0.735401	12.0139	0.471	0	0	OPALIN	human
Myelinating OLG	0	0.975439	7.39823	0.956	0.015	0	MOG	sheep	0	0.8192	8.41709	0.641	0.004	0	MOG	human
Myelinating OLG	0	0.865146	7.23887	0.738	0.011	0	SLC5A11	sheep	0	0.737641	7.85866	0.48	0.007	0	SLC5A11	human
Myelinating OLG	0	0.845609	6.95507	0.7	0.008	0	MAG	sheep	0	0.703426	4.87051	0.433	0.038	0	MAG	human
Myelinating OLG	0	0.822073	6.7511	0.654	0.009	0	HAPLN2	sheep	0	0.62599	5.98765	0.259	0.008	0	HAPLN2	human
Myelinating OLG	0	0.994762	6.74325	0.995	0.034	0	PLP1	sheep	0	0.905151	6.17246	0.824	0.042	0	PLP1	human
Myelinating OLG	0	0.927941	6.5022	0.868	0.039	0	PLEKHH1	sheep	0	0.865907	6.41539	0.745	0.036	0	PLEKHH1	human
Myelinating OLG	0	0.911571	6.22288	0.837	0.032	0	UGT8	sheep	0	0.80601	5.57015	0.629	0.024	0	UGT8	human
Myelinating OLG	0	0.719468	6.0815	0.451	0.012	0	GPR37	sheep	0	0.66524	5.64276	0.342	0.014	0	GPR37	human
Myelinating OLG	0	0.981523	5.81742	0.975	0.152	0	RNF220	sheep	0	0.944695	6.87827	0.901	0.093	0	RNF220	human
Myelinating OLG	0	0.980299	5.57591	0.974	0.113	0	ARAP2	sheep	0	0.858301	4.60594	0.758	0.095	0	ARAP2	human
Myelinating OLG	0	0.702753	5.52817	0.422	0.019	0	FA2H	sheep	0	0.788162	6.29184	0.588	0.02	0	FA2H	human
Myelinating OLG	0	0.827505	5.44841	0.679	0.043	0	TMC7	sheep	0	0.628727	4.41209	0.278	0.023	0	TMC7	human
Myelinating OLG	0	0.996736	5.38013	0.998	0.191	0	SLC24A2	sheep	0	0.989183	7.63546	0.982	0.031	0	SLC24A2	human
Myelinating OLG	0	0.970876	4.95362	0.963	0.144	0	TMEFF2	sheep	0	0.906214	4.62066	0.852	0.076	0	TMEFF2	human
Myelinating OLG	0	0.814826	4.93836	0.651	0.02	0	ERMN	sheep	0	0.644742	8.14475	0.291	0.001	0	ERMN	human
Myelinating OLG	0	0.837568	4.78805	0.707	0.046	0	ST18	sheep	0	0.947471	7.59033	0.9	0.036	0	ST18	human
Myelinating OLG	0	0.662427	4.77533	0.35	0.029	0	ERBB3	sheep	0	0.705328	4.13479	0.45	0.049	0	ERBB3	human
Myelinating OLG	0	0.83447	4.74331	0.714	0.09	0	PEX5L	sheep	0	0.931068	5.40812	0.887	0.064	0	PEX5L	human
Myelinating OLG	0	0.662882	4.71202	0.353	0.034	0	CNTN2	sheep	0	0.783114	6.29074	0.578	0.019	0	CNTN2	human
Myocyte	0	0.9116	11.5531	0.823	0.001	0	MYOT	sheep	0	0.677418	6.5904	0.362	0.008	0	MYOT	human
Myocyte	0	0.794597	11.0429	0.588	0.001	0	TRIM54	sheep	0	0.63351	6.71366	0.272	0.006	0	TRIM54	human
Myocyte	0	0.753447	10.8374	0.44	0.003	0	MYH2	sheep	0	0.633487	10.9401	0.26	0.001	0	MYH2	human
Myocyte	0	0.936442	10.7476	0.866	0.004	0	MYL1	sheep	0	0.750572	12.683	0.502	0.002	0	MYL1	human
Myocyte	0	0.999947	10.7337	1	0.024	0	TTN	sheep	0	0.859796	8.0137	0.745	0.064	0	TTN	human
Myocyte	0	0.998252	10.6707	0.997	0.021	0	MYBPC1	sheep	0	0.745372	5.05137	0.502	0.029	0	MYBPC1	human
Myocyte	0	0.965353	9.62241	0.935	0.048	0	ACTN2	sheep	0	0.838559	7.06671	0.668	0.015	0	ACTN2	human
Myocyte	0	0.700045	9.47411	0.4	0.001	0	PPP1R27	sheep	0	0.642501	9.55674	0.289	0.005	0	PPP1R27	human
Myocyte	0	0.694244	9.40309	0.388	0.001	0	LMOD2	sheep	0	0.656843	9.28914	0.315	0.001	0	LMOD2	human
Myocyte	0	0.814478	9.34187	0.634	0.011	0	CSRP3	sheep	0	0.699662	11.6722	0.396	0.001	0	CSRP3	human
Myocyte	0	0.999596	9.26189	0.999	0.052	0	NEB	sheep	0	0.939941	8.94423	0.864	0.021	0	NEB	human
Myocyte	0	0.9108	8.86198	0.743	0.013	0	TNNT3	sheep	0	0.781792	9.39563	0.574	0.022	0	TNNT3	human
Myocyte	0	0.744103	8.74626	0.488	0.003	0	ATP2A1	sheep	0	0.661161	7.01324	0.332	0.011	0	ATP2A1	human
Myocyte	0	0.762126	8.64299	0.526	0.004	0	SMPX	sheep	0	0.676108	10.3775	0.353	0.001	0	SMPX	human
Myocyte	0	0.965872	8.49102	0.933	0.013	0	LDB3	sheep	0	0.679308	5.70975	0.366	0.019	0	LDB3	human
Myocyte	0	0.849345	8.31194	0.701	0.007	0	TRIM55	sheep	3.03263e-293	0.646866	5.17068	0.302	0.013	1.85221e-288	TRIM55	human
Myocyte	0	0.677754	7.66966	0.361	0.007	0	LMOD3	sheep	0	0.695457	6.1811	0.396	0.011	0	LMOD3	human
Myocyte	0	0.765591	7.57663	0.533	0.004	0	VGLL2	sheep	0	0.675458	7.75597	0.345	0.003	0	VGLL2	human
Myocyte	0	0.769757	7.50282	0.545	0.011	0	MYOM3	sheep	0	0.627087	6.14062	0.251	0.005	0	MYOM3	human
Myocyte	0	0.876761	7.46217	0.759	0.015	0	TXLNB	sheep	1.02008e-172	0.643126	4.62393	0.306	0.024	6.23027e-168	TXLNB	human
Myoepithelial cell	0	0.835353	7.19531	0.676	0.007	0	TFAP2C	sheep	0	0.630827	4.8915	0.275	0.029	0	TFAP2C	human
Myoepithelial cell	0	0.741151	5.15803	0.495	0.014	0	TNS4	sheep	0	0.671035	6.8357	0.341	0.007	0	TNS4	human
Myoepithelial cell	0	0.907334	4.15609	0.865	0.077	0	LAMA3	sheep	0	0.74311	4.68798	0.508	0.057	0	LAMA3	human
Myoepithelial cell	0	0.862979	4.10096	0.77	0.058	0	MME	sheep	0	0.70748	4.73938	0.448	0.057	0	MME	human
Myoepithelial cell	0	0.810167	3.80554	0.672	0.056	0	CNN1	sheep	0	0.586497	1.99611	0.259	0.093	0	CNN1	human
Myoepithelial cell	0	0.95174	3.79334	0.968	0.233	0	MYLK	sheep	0	0.719128	2.70556	0.54	0.15	0	MYLK	human
Myoepithelial cell	0	0.800806	3.15449	0.677	0.085	0	SYNM	sheep	0	0.62031	3.50145	0.283	0.064	0	SYNM	human
Myoepithelial cell	0	0.670086	3.11963	0.381	0.039	0	PIK3C2G	sheep	0	0.807053	4.62013	0.636	0.038	0	PIK3C2G	human
Myoepithelial cell	0	0.898809	3.0752	0.907	0.16	0	NRG1	sheep	0	0.67607	1.85632	0.46	0.112	0	NRG1	human
Myoepithelial cell	0	0.768155	3.03929	0.62	0.095	0	RBBP8	sheep	0	0.744171	4.73574	0.541	0.105	0	RBBP8	human
Myoepithelial cell	0	0.882467	2.98263	0.883	0.2	0	FBXO32	sheep	0	0.751706	4.43782	0.563	0.111	0	FBXO32	human
Myoepithelial cell	0	0.913244	2.93629	0.893	0.052	0	TP63	sheep	0	0.736575	7.26692	0.474	0.01	0	TP63	human
Myoepithelial cell	0	0.709445	2.8639	0.473	0.048	0	LMOD1	sheep	0	0.643884	3.37886	0.35	0.082	0	LMOD1	human
Myoepithelial cell	0	0.918264	2.74231	0.933	0.11	0	MYH11	sheep	0	0.696305	2.76145	0.481	0.094	0	MYH11	human
Myoepithelial cell	0	0.856737	2.72347	0.852	0.193	0	PTPN14	sheep	0	0.769251	4.03758	0.601	0.12	0	PTPN14	human
Myoepithelial cell	0	0.897351	2.70751	0.92	0.174	0	ACTA2	sheep	0	0.784885	1.93362	0.704	0.148	0	ACTA2	human
Myoepithelial cell	0	0.87252	2.68916	0.899	0.175	0	FHOD3	sheep	0	0.716978	3.99537	0.491	0.09	0	FHOD3	human
Myoepithelial cell	0	0.689365	2.67731	0.435	0.055	0	ITGB4	sheep	0	0.618841	4.19719	0.263	0.041	0	ITGB4	human
Myoepithelial cell	0	0.869954	2.63614	0.881	0.235	0	ACTN1	sheep	0	0.721176	3.4202	0.561	0.227	0	ACTN1	human
Myoepithelial cell	0	0.898964	2.54931	0.932	0.191	0	RUNX1	sheep	0	0.613038	1.48623	0.325	0.138	0	RUNX1	human
Myoid cell	0	0.870411	4.66093	0.808	0.102	0	MYH11	sheep	0	0.676273	3.02451	0.434	0.093	0	MYH11	human
Myoid cell	0	0.914534	4.44918	0.903	0.15	0	MYL9	sheep	0	0.707117	2.06688	0.616	0.258	0	MYL9	human
Myoid cell	0	0.956404	4.42478	0.971	0.164	0	ACTA2	sheep	0	0.683791	2.58807	0.495	0.152	0	ACTA2	human
Myoid cell	0	0.926315	4.05925	0.95	0.197	0	TPM2	sheep	0	0.719225	1.96547	0.654	0.254	0	TPM2	human
Myoid cell	0	0.856868	4.02767	0.765	0.061	0	MFAP4	sheep	0	0.653731	1.86505	0.427	0.125	0	MFAP4	human
Myoid cell	0	0.942733	3.90435	0.957	0.141	0	TAGLN	sheep	0	0.592611	1.03084	0.368	0.203	0	TAGLN	human
Myoid cell	0	0.744867	3.57025	0.534	0.042	0	LMOD1	sheep	0	0.627218	1.81326	0.337	0.082	0	LMOD1	human
Myoid cell	0	0.740873	3.4407	0.528	0.059	0	OSR2	sheep	0	0.808562	3.89218	0.67	0.093	0	OSR2	human
Myoid cell	0	0.823515	3.37706	0.79	0.247	0	GSTM3	sheep	0	0.746514	1.6283	0.698	0.268	0	GSTM3	human
Myoid cell	0	0.894541	3.31556	0.917	0.225	0	MYLK	sheep	0	0.689979	1.70063	0.52	0.149	0	MYLK	human
Myoid cell	0	0.671259	3.22348	0.407	0.084	0	PRPS2	sheep	0	0.705497	3.93103	0.473	0.092	0	PRPS2	human
Myoid cell	0	0.865076	3.19615	0.829	0.136	0	SMARCD3	sheep	0	0.577403	1.09339	0.3	0.148	0	SMARCD3	human
Myoid cell	0	0.797872	3.19308	0.673	0.079	0	ELN	sheep	0	0.585598	1.00176	0.256	0.079	0	ELN	human
Myoid cell	0	0.678904	3.18198	0.398	0.037	0	KCNMB1	sheep	0	0.661036	3.34888	0.361	0.04	0	KCNMB1	human
Myoid cell	0	0.621911	3.18116	0.27	0.024	0	MRGPRF	sheep	0	0.633652	2.72461	0.316	0.05	0	MRGPRF	human
Myoid cell	0	0.80614	3.12071	0.711	0.114	0	PPP1R14A	sheep	0	0.762206	2.39283	0.65	0.151	0	PPP1R14A	human
Myoid cell	0	0.708373	3.11691	0.475	0.075	0	SMOC2	sheep	0	0.764977	2.98432	0.614	0.112	0	SMOC2	human
Myoid cell	0	0.751681	3.07699	0.574	0.072	0	HSPB6	sheep	0	0.721327	2.96245	0.523	0.093	0	HSPB6	human
Myoid cell	0	0.874943	3.05822	0.851	0.11	0	EDNRA	sheep	0	0.60836	1.97286	0.284	0.066	0	EDNRA	human
Myoid cell	0	0.796279	3.05521	0.66	0.079	0	TCF21	sheep	0	0.638216	2.06984	0.337	0.058	0	TCF21	human
Narrow cell	0	0.958107	12.1472	0.917	0.002	0	DEFB134	sheep	0	0.853928	7.61908	0.711	0.003	0	DEFB134	human
Narrow cell	0	0.908063	11.7993	0.817	0.001	0	PATE1	sheep	0	0.978759	8.90319	0.959	0.002	0	PATE1	human
Narrow cell	0	0.853087	11.5461	0.709	0.004	0	SPINT4	sheep	0	0.95444	12.5447	0.909	0.001	0	SPINT4	human
Narrow cell	0	0.837226	10.9301	0.675	0.001	0	WFDC13	sheep	0	0.861429	12.6264	0.723	0	0	WFDC13	human
Narrow cell	0	0.815662	10.739	0.632	0.001	0	RNASE11	sheep	0	0.983334	6.31611	0.971	0.008	0	RNASE11	human
Narrow cell	0	0.995328	9.30993	0.993	0.033	0	CD52	sheep	0	0.999861	9.31633	1	0.028	0	CD52	human
Narrow cell	0	0.646242	8.40537	0.296	0.003	0	DEFB129	sheep	0	0.988603	14.2747	0.977	0.001	0	DEFB129	human
Narrow cell	0	0.976028	8.35962	0.954	0.004	0	ADAM7	sheep	0	0.997956	7.56287	1	0.01	0	ADAM7	human
Narrow cell	0	0.78892	8.19651	0.581	0.004	0	ABCB5	sheep	0	0.790692	3.29807	0.593	0.007	0	ABCB5	human
Narrow cell	0	0.981226	8.18352	0.965	0.023	0	RNASE9	sheep	0	0.792004	14.0449	0.584	0	0	RNASE9	human
Narrow cell	0	0.901379	8.16436	0.805	0.004	0	LCN12	sheep	0	0.995134	6.10818	0.996	0.018	0	LCN12	human
Narrow cell	0	0.882638	8.01147	0.77	0.009	0	TONSL	sheep	0	0.652396	2.53491	0.322	0.015	0	TONSL	human
Narrow cell	0	0.854873	7.98309	0.713	0.004	0	WFDC11	sheep	0	0.878006	8.26077	0.759	0.004	0	WFDC11	human
Narrow cell	0	0.813689	7.94136	0.632	0.008	0	PROM2	sheep	0	0.81161	3.81903	0.642	0.013	0	PROM2	human
Narrow cell	0	0.87383	7.16916	0.755	0.012	0	FCGR1A	sheep	0	0.905709	2.88138	0.848	0.023	0	FCGR1A	human
Narrow cell	0	0.870588	6.84892	0.746	0.008	0	CLPSL2	sheep	0	0.996852	7.56321	0.996	0.003	0	CLPSL2	human
Narrow cell	0	0.879896	6.74445	0.763	0.005	0	CRISP1	sheep	0	0.978758	11.1348	0.958	0.005	0	CRISP1	human
Narrow cell	0	0.945146	6.56149	0.907	0.072	0	WFDC2	sheep	0	0.987872	4.88003	1	0.111	0	WFDC2	human
Narrow cell	0	0.715363	5.97506	0.44	0.009	0	TFAP2B	sheep	0	0.965848	4.2279	0.964	0.025	0	TFAP2B	human
Narrow cell	0	0.722821	5.96819	0.456	0.011	0	CLDN8	sheep	0	0.645412	3.1623	0.299	0.006	0	CLDN8	human
Neuroepithelium	5.68554e-258	0.707935	5.66331	0.439	0.031	1.51139e-253	MIS18BP1	sheep	0	0.655526	1.18165	0.486	0.168	0	MIS18BP1	human
Neuroepithelium	1.04315e-193	0.624049	5.48293	0.262	0.014	2.77299e-189	ASPM	sheep	0	0.645643	3.45154	0.319	0.026	0	ASPM	human
Neuroepithelium	1.2254e-135	0.623578	5.44532	0.262	0.019	3.25747e-131	DLGAP5	sheep	0	0.624508	3.64382	0.273	0.024	0	DLGAP5	human
Neuroepithelium	2.0384e-117	0.673162	5.12715	0.384	0.049	5.41867e-113	CKAP2	sheep	0	0.641568	1.94623	0.372	0.086	0	CKAP2	human
Neuroepithelium	2.05651e-144	0.65567	5.09288	0.338	0.029	5.46683e-140	CENPE	sheep	0	0.614827	2.98057	0.263	0.032	0	CENPE	human
Neuroepithelium	1.28332e-150	0.639197	4.94896	0.3	0.023	3.41144e-146	NDC80	sheep	0	0.609804	2.81445	0.252	0.031	0	NDC80	human
Neuroepithelium	6.06895e-172	0.699836	4.58059	0.43	0.039	1.61331e-167	TOP2A	sheep	0	0.715419	3.60988	0.477	0.044	0	TOP2A	human
Neuroepithelium	5.97225e-124	0.678418	4.4828	0.397	0.038	1.5876e-119	CENPF	sheep	0	0.762605	3.81805	0.579	0.059	0	CENPF	human
Neuroepithelium	1.51555e-62	0.634287	4.22621	0.316	0.057	4.02878e-58	TPX2	sheep	0	0.641542	3.09361	0.321	0.036	0	TPX2	human
Neuroepithelium	1.36793e-20	0.59193	3.00962	0.266	0.093	3.63636e-16	ADAMTS6	sheep	0	0.677148	1.96031	0.43	0.072	0	ADAMTS6	human
Neuroepithelium	7.7413e-32	0.656145	2.89625	0.443	0.198	2.05787e-27	EZH2	sheep	0	0.719052	1.8987	0.55	0.099	0	EZH2	human
Neuroepithelium	8.49222e-12	0.582288	2.65191	0.287	0.15	2.25749e-07	SMC4	sheep	0	0.712142	1.82354	0.566	0.144	0	SMC4	human
Neuroepithelium	8.16689e-13	0.589039	2.45854	0.312	0.17	2.171e-08	PAICS	sheep	0	0.694048	1.50262	0.556	0.166	0	PAICS	human
Neuroepithelium	4.75677e-10	0.577826	2.2826	0.291	0.166	1.26449e-05	PTCH1	sheep	0	0.637875	1.34427	0.403	0.118	0	PTCH1	human
Neuroepithelium	3.52998e-09	0.578517	1.77962	0.321	0.192	9.38375e-05	NR2F1	sheep	0	0.687099	1.13982	0.591	0.194	0	NR2F1	human
Neuroepithelium	4.08862e-21	0.675806	1.24383	0.717	0.757	1.08688e-16	HNRNPA2B1	sheep	0	0.795511	1.08483	0.986	0.742	0	HNRNPA2B1	human
Newly formed OLG	7.24584e-284	0.711591	3.70158	0.639	0.368	1.92616e-279	FRMD4A	sheep	0	0.645722	2.59929	0.534	0.238	0	FRMD4A	human
Newly formed OLG	0	0.700156	3.69087	0.443	0.04	0	BCAN	sheep	0	0.966652	5.0372	0.967	0.065	0	BCAN	human
Newly formed OLG	0	0.887405	3.61481	0.864	0.144	0	PTPRZ1	sheep	0	0.881316	2.41689	0.886	0.129	0	PTPRZ1	human
Newly formed OLG	0	0.751727	3.50143	0.592	0.144	0	TMEM132B	sheep	0	0.660065	3.2129	0.376	0.054	0	TMEM132B	human
Newly formed OLG	0	0.790503	3.35246	0.673	0.168	0	PHYHIPL	sheep	0	0.824353	3.17871	0.744	0.134	0	PHYHIPL	human
Newly formed OLG	0	0.886657	3.26099	0.883	0.308	0	GPM6A	sheep	0	0.895833	2.48236	0.955	0.23	0	GPM6A	human
Newly formed OLG	0	0.671903	3.16304	0.441	0.132	0	SLITRK2	sheep	0	0.618421	3.20855	0.262	0.028	0	SLITRK2	human
Newly formed OLG	0	0.831382	2.98819	0.782	0.231	0	NTM	sheep	0	0.879042	2.39647	0.899	0.152	0	NTM	human
Newly formed OLG	0	0.917968	2.89945	0.978	0.341	0	CADM2	sheep	0	0.932743	3.25711	0.973	0.141	0	CADM2	human
Newly formed OLG	0	0.729176	2.70751	0.608	0.199	0	OPCML	sheep	0	0.682828	3.12633	0.426	0.052	0	OPCML	human
Newly formed OLG	0	0.705617	2.68281	0.575	0.254	0	LUZP2	sheep	0	0.651132	2.30154	0.387	0.077	0	LUZP2	human
Newly formed OLG	2.33785e-192	0.620414	2.67908	0.346	0.131	6.2147e-188	EPHB1	sheep	0	0.740567	3.11539	0.558	0.082	0	EPHB1	human
Newly formed OLG	2.3538e-121	0.639692	2.61899	0.515	0.392	6.25712e-117	FYN	sheep	0	0.935585	3.92083	0.937	0.264	0	FYN	human
Newly formed OLG	0	0.836141	2.60083	0.852	0.368	0	PPP2R2B	sheep	0	0.755351	2.31427	0.691	0.176	0	PPP2R2B	human
Newly formed OLG	1.41278e-111	0.582738	2.48413	0.258	0.101	3.75558e-107	TTYH1	sheep	0	0.906538	3.09026	0.894	0.125	0	TTYH1	human
Newly formed OLG	0	0.905882	2.48351	0.96	0.597	0	QKI	sheep	0	0.808132	2.09535	0.874	0.384	0	QKI	human
Newly formed OLG	0	0.748553	2.39747	0.64	0.176	0	NLGN4X	sheep	0	0.603355	1.61501	0.31	0.102	0	NLGN4X	human
Newly formed OLG	0	0.759278	2.39397	0.706	0.286	0	SOX6	sheep	0	0.833902	3.30229	0.815	0.178	0	SOX6	human
Newly formed OLG	7.4536e-89	0.585388	2.33486	0.296	0.147	1.98139e-84	GATM	sheep	0	0.707337	2.14171	0.52	0.109	0	GATM	human
Newly formed OLG	5.08212e-83	0.579679	2.32372	0.276	0.14	1.35098e-78	MB21D2	sheep	0	0.59239	1.72265	0.265	0.082	0	MB21D2	human
OLG precursor cell	0	0.700481	6.5118	0.409	0.009	0	C1QL1	sheep	0	0.661536	5.23529	0.333	0.012	0	C1QL1	human
OLG precursor cell	0	0.74679	5.60408	0.511	0.024	0	MYT1	sheep	0	0.648709	4.43013	0.317	0.025	0	MYT1	human
OLG precursor cell	0	0.867713	5.42086	0.757	0.023	0	BCAN	sheep	0	0.910692	4.09685	0.868	0.056	0	BCAN	human
OLG precursor cell	0	0.927797	5.17147	0.883	0.102	0	TNR	sheep	0	0.797346	5.76022	0.62	0.035	0	TNR	human
OLG precursor cell	0	0.718852	4.60953	0.469	0.037	0	CSPG5	sheep	0	0.818692	5.03437	0.662	0.036	0	CSPG5	human
OLG precursor cell	0	0.812309	4.60164	0.659	0.038	0	ATP10B	sheep	0	0.635338	4.72162	0.283	0.012	0	ATP10B	human
OLG precursor cell	0	0.969313	4.39826	0.976	0.149	0	PCDH15	sheep	0	0.723143	5.4164	0.483	0.044	0	PCDH15	human
OLG precursor cell	0	0.987862	4.25406	0.996	0.327	0	LHFPL3	sheep	0	0.825539	7.05777	0.668	0.026	0	LHFPL3	human
OLG precursor cell	0	0.767321	4.09898	0.581	0.063	0	MEGF11	sheep	0	0.626744	4.50145	0.278	0.028	0	MEGF11	human
OLG precursor cell	0	0.967391	4.0743	0.978	0.125	0	PTPRZ1	sheep	0	0.970232	4.443	0.978	0.118	0	PTPRZ1	human
OLG precursor cell	0	0.91146	4.03212	0.877	0.109	0	DSCAML1	sheep	0	0.595814	2.19089	0.261	0.071	0	DSCAML1	human
OLG precursor cell	0	0.63153	4.03047	0.284	0.02	0	SCRG1	sheep	0	0.87639	4.54143	0.796	0.088	0	SCRG1	human
OLG precursor cell	0	0.693601	3.99327	0.413	0.021	0	OLIG1	sheep	0	0.937164	6.25287	0.891	0.038	0	OLIG1	human
OLG precursor cell	0	0.915717	3.96242	0.893	0.224	0	XYLT1	sheep	0	0.652115	3.424	0.385	0.098	0	XYLT1	human
OLG precursor cell	0	0.772996	3.92186	0.594	0.057	0	KCNMB2	sheep	0	0.64608	4.53019	0.335	0.053	0	KCNMB2	human
OLG precursor cell	0	0.849126	3.84626	0.763	0.123	0	PDGFRA	sheep	0	0.943317	4.53408	0.924	0.138	0	PDGFRA	human
OLG precursor cell	0	0.964311	3.79746	0.983	0.197	0	KCND2	sheep	0	0.73045	3.41526	0.541	0.088	0	KCND2	human
OLG precursor cell	0	0.909547	3.72998	0.886	0.138	0	BRINP3	sheep	0	0.753167	4.66708	0.541	0.041	0	BRINP3	human
OLG precursor cell	0	0.719753	3.67047	0.504	0.094	0	TNK2	sheep	0	0.753584	3.63155	0.561	0.072	0	TNK2	human
OLG precursor cell	0	0.663594	3.64853	0.373	0.055	0	ATCAY	sheep	0	0.654967	2.7786	0.369	0.067	0	ATCAY	human
Oocyte	0	0.711698	3.53638	0.472	0.048	0	BAIAP2L1	sheep	8.19229e-180	0.593778	2.13552	0.259	0.066	5.00352e-175	BAIAP2L1	human
Oocyte	0	0.885387	3.48469	0.843	0.103	0	EPCAM	sheep	0	0.770098	2.18838	0.712	0.133	0	EPCAM	human
Oocyte	2.03494e-98	0.62123	3.36265	0.297	0.064	5.40949e-94	WDR5	sheep	0	0.652218	1.16307	0.416	0.088	0	WDR5	human
Oocyte	0	0.845816	2.95265	0.82	0.186	0	ECI2	sheep	0	0.71608	1.37014	0.684	0.217	0	ECI2	human
Oocyte	6.60403e-217	0.649002	2.74502	0.337	0.041	1.75555e-212	NPM3	sheep	0	0.812295	2.97776	0.711	0.106	0	NPM3	human
Oocyte	1.86159e-296	0.900783	2.71067	0.939	0.316	4.94867e-292	PRDX5	sheep	7.4889e-192	0.703064	1.03012	0.85	0.48	4.57392e-187	PRDX5	human
Oocyte	0	0.723195	2.51261	0.511	0.056	0	ESRP1	sheep	0	0.630322	1.21606	0.326	0.054	0	ESRP1	human
Oocyte	5.28184e-140	0.762274	2.48438	0.759	0.276	1.40407e-135	TRMT112	sheep	0	0.835348	1.93034	0.918	0.447	0	TRMT112	human
Oocyte	2.34202e-177	0.653494	2.47231	0.344	0.055	6.22579e-173	THOC6	sheep	0	0.673803	1.09409	0.444	0.085	0	THOC6	human
Oocyte	1.66385e-185	0.673317	2.34749	0.419	0.069	4.42302e-181	PDPN	sheep	0	0.783937	3.26077	0.62	0.087	0	PDPN	human
Oocyte	5.36012e-181	0.748357	2.29505	0.64	0.166	1.42488e-176	DNAJB11	sheep	1.0218e-216	0.664333	1.11477	0.581	0.202	6.24077e-212	DNAJB11	human
Oocyte	1.33289e-240	0.848313	2.26843	0.871	0.286	3.54323e-236	RBBP7	sheep	7.88293e-175	0.670015	1.01045	0.686	0.297	4.81458e-170	RBBP7	human
Oocyte	9.53549e-102	0.667599	2.1787	0.45	0.127	2.53482e-97	DTYMK	sheep	0	0.761665	2.14825	0.647	0.11	0	DTYMK	human
Oocyte	3.66192e-109	0.662148	2.1644	0.425	0.109	9.73448e-105	RFC4	sheep	0	0.720473	2.37847	0.526	0.07	0	RFC4	human
Oocyte	3.49372e-63	0.605286	2.15055	0.288	0.08	9.28736e-59	GYG1	sheep	0	0.796918	2.98125	0.733	0.134	0	GYG1	human
Oocyte	2.49923e-98	0.627456	2.14054	0.327	0.071	6.6437e-94	ENHO	sheep	0	0.637225	1.02863	0.349	0.057	0	ENHO	human
Oocyte	2.03627e-294	0.795357	2.13084	0.722	0.132	5.41301e-290	TSTD1	sheep	0	0.715493	1.19399	0.671	0.199	0	TSTD1	human
Oocyte	3.38933e-86	0.632467	2.08531	0.358	0.091	9.00985e-82	CKS1B	sheep	0	0.835726	2.9656	0.795	0.166	0	CKS1B	human
Oocyte	5.14544e-107	0.677458	2.06348	0.483	0.138	1.36781e-102	LSM4	sheep	0	0.86167	2.66457	0.856	0.272	0	LSM4	human
Oocyte	1.14261e-95	0.685868	2.02479	0.546	0.182	3.0374e-91	MRPL40	sheep	0	0.735682	1.54922	0.697	0.214	0	MRPL40	human
Pericyte	0	0.923139	6.37951	0.858	0.025	0	RGS5	sheep	0	0.751436	4.92465	0.543	0.051	0	RGS5	human
Pericyte	0	0.78519	5.83348	0.579	0.011	0	NDUFA4L2	sheep	0	0.74862	4.64253	0.523	0.03	0	NDUFA4L2	human
Pericyte	0	0.677248	5.38324	0.364	0.008	0	HIGD1B	sheep	0	0.684401	4.67375	0.386	0.017	0	HIGD1B	human
Pericyte	0	0.679625	4.53849	0.38	0.021	0	FAM162B	sheep	0	0.617123	4.24088	0.262	0.031	0	FAM162B	human
Pericyte	0	0.890603	4.31548	0.824	0.061	0	NOTCH3	sheep	0	0.736096	4.14135	0.521	0.066	0	NOTCH3	human
Pericyte	0	0.883087	4.24507	0.89	0.247	0	IGF2	sheep	0	0.586586	1.76981	0.271	0.116	0	IGF2	human
Pericyte	0	0.850776	4.18003	0.748	0.063	0	MCAM	sheep	0	0.698173	3.23403	0.451	0.068	0	MCAM	human
Pericyte	0	0.771271	4.03782	0.586	0.053	0	TBX2	sheep	0	0.609671	3.41241	0.264	0.049	0	TBX2	human
Pericyte	0	0.723841	3.84428	0.479	0.032	0	GJA4	sheep	0	0.657794	2.96378	0.34	0.038	0	GJA4	human
Pericyte	0	0.66891	3.81162	0.369	0.032	0	PTP4A3	sheep	0	0.618965	3.28348	0.296	0.064	0	PTP4A3	human
Pericyte	0	0.841689	3.75648	0.751	0.109	0	GJC1	sheep	0	0.658528	4.02245	0.356	0.046	0	GJC1	human
Pericyte	0	0.902154	3.75089	0.881	0.189	0	COL18A1	sheep	0	0.616838	2.17609	0.38	0.174	0	COL18A1	human
Pericyte	0	0.840796	3.66279	0.748	0.085	0	PDGFRB	sheep	0	0.727836	3.27584	0.549	0.127	0	PDGFRB	human
Pericyte	0	0.891723	3.44649	0.868	0.15	0	ITGA1	sheep	0	0.700183	2.95944	0.472	0.087	0	ITGA1	human
Pericyte	0	0.713961	3.39441	0.471	0.047	0	CPM	sheep	0	0.611089	2.0481	0.292	0.086	0	CPM	human
Pericyte	0	0.852285	3.29872	0.792	0.111	0	BGN	sheep	0	0.693885	2.79208	0.474	0.102	0	BGN	human
Pericyte	0	0.870162	3.28242	0.841	0.203	0	MYO1B	sheep	0	0.650418	3.26724	0.389	0.105	0	MYO1B	human
Pericyte	0	0.935224	3.16134	0.974	0.343	0	COL4A1	sheep	0	0.705478	2.52754	0.551	0.186	0	COL4A1	human
Pericyte	0	0.913354	3.09656	0.939	0.289	0	COL4A2	sheep	0	0.694282	2.27687	0.554	0.229	0	COL4A2	human
Pericyte	0	0.843002	3.0438	0.792	0.173	0	MFGE8	sheep	0	0.736029	2.91882	0.63	0.237	0	MFGE8	human
Pituitary stem cell	0	0.644222	6.99071	0.293	0.005	0	LHX3	sheep	0	0.702629	6.71458	0.41	0.006	0	LHX3	human
Pituitary stem cell	0	0.679514	6.06359	0.371	0.018	0	PITX1	sheep	0	0.65205	2.59481	0.356	0.056	0	PITX1	human
Pituitary stem cell	0	0.741373	6.01654	0.499	0.024	0	STOX1	sheep	0	0.710994	3.84566	0.459	0.044	0	STOX1	human
Pituitary stem cell	0	0.704868	5.612	0.43	0.027	0	FREM2	sheep	0	0.64454	4.80244	0.303	0.016	0	FREM2	human
Pituitary stem cell	0	0.939091	5.52685	0.898	0.069	0	EYA1	sheep	0	0.956819	5.77519	0.928	0.052	0	EYA1	human
Pituitary stem cell	0	0.978316	5.46333	0.971	0.156	0	FRAS1	sheep	0	0.872648	5.79018	0.765	0.039	0	FRAS1	human
Pituitary stem cell	0	0.634312	4.90095	0.286	0.021	0	IGSF1	sheep	0	0.778341	4.82877	0.581	0.032	0	IGSF1	human
Pituitary stem cell	0	0.616771	4.89065	0.259	0.031	0	MYO5C	sheep	0	0.670503	2.2525	0.417	0.081	0	MYO5C	human
Pituitary stem cell	0	0.968816	4.78351	0.963	0.207	0	NRCAM	sheep	0	0.928891	4.13178	0.91	0.138	0	NRCAM	human
Pituitary stem cell	0	0.921589	4.64185	0.901	0.301	0	RAD51B	sheep	0	0.879755	3.14601	0.858	0.155	0	RAD51B	human
Pituitary stem cell	0	0.86308	4.58328	0.774	0.113	0	ALDH1A2	sheep	0	0.861122	4.18421	0.775	0.098	0	ALDH1A2	human
Pituitary stem cell	0	0.680199	4.19923	0.426	0.095	0	RBBP8	sheep	0	0.689282	1.99968	0.481	0.113	0	RBBP8	human
Pituitary stem cell	0	0.721149	4.11057	0.492	0.068	0	PLCH1	sheep	0	0.743014	3.59614	0.532	0.05	0	PLCH1	human
Pituitary stem cell	0	0.884244	3.95536	0.835	0.215	0	CADPS2	sheep	0	0.731678	1.40677	0.611	0.144	0	CADPS2	human
Pituitary stem cell	0	0.96062	3.87464	0.971	0.358	0	TENM3	sheep	0	0.899525	4.02808	0.854	0.107	0	TENM3	human
Pituitary stem cell	0	0.948073	3.82275	0.954	0.253	0	SLIT2	sheep	0	0.872789	3.7488	0.808	0.095	0	SLIT2	human
Pituitary stem cell	0	0.884876	3.74668	0.859	0.341	0	STARD13	sheep	0	0.794545	2.63901	0.701	0.141	0	STARD13	human
Pituitary stem cell	0	0.767986	3.70774	0.65	0.254	0	SLC10A7	sheep	0	0.600621	1.6715	0.281	0.083	0	SLC10A7	human
Pituitary stem cell	0	0.751935	3.64095	0.582	0.125	0	SHROOM3	sheep	0	0.92418	3.93604	0.909	0.134	0	SHROOM3	human
Pituitary stem cell	0	0.906278	3.56959	0.893	0.344	0	JAZF1	sheep	0	0.822899	2.57567	0.784	0.206	0	JAZF1	human
Posterior pituicyte	0	0.876108	7.44311	0.761	0.025	0	WIF1	sheep	0	0.818191	5.77139	0.652	0.021	0	WIF1	human
Posterior pituicyte	0	0.638871	5.58671	0.291	0.017	0	EDN3	sheep	0	0.815814	6.51587	0.643	0.02	0	EDN3	human
Posterior pituicyte	0	0.841196	5.17718	0.719	0.067	0	COL25A1	sheep	0	0.870233	7.43404	0.751	0.031	0	COL25A1	human
Posterior pituicyte	0	0.62614	4.83034	0.264	0.012	0	SIX3	sheep	0	0.739044	3.45283	0.527	0.046	0	SIX3	human
Posterior pituicyte	0	0.93221	4.76565	0.899	0.191	0	ITPRID2	sheep	0	0.631128	2.34963	0.317	0.053	0	ITPRID2	human
Posterior pituicyte	0	0.729899	4.74592	0.491	0.041	0	CRYM	sheep	0	0.736894	4.65835	0.509	0.042	0	CRYM	human
Posterior pituicyte	0	0.629958	4.69652	0.275	0.016	0	NKX2-1	sheep	0	0.663661	2.50887	0.369	0.033	0	NKX2-1	human
Posterior pituicyte	0	0.675974	4.62927	0.374	0.024	0	LHX2	sheep	0	0.612057	2.31116	0.275	0.045	0	LHX2	human
Posterior pituicyte	0	0.870507	4.53482	0.791	0.145	0	ASXL3	sheep	0	0.646132	1.54049	0.383	0.08	0	ASXL3	human
Posterior pituicyte	0	0.874033	4.47491	0.804	0.146	0	ADAMTS17	sheep	0	0.678594	2.47702	0.404	0.049	0	ADAMTS17	human
Posterior pituicyte	0	0.974431	4.24838	0.98	0.177	0	NLGN4X	sheep	0	0.73752	3.17336	0.551	0.1	0	NLGN4X	human
Posterior pituicyte	0	0.960301	4.23765	0.962	0.238	0	CDH2	sheep	0	0.771534	2.13847	0.716	0.186	0	CDH2	human
Posterior pituicyte	0	0.968593	4.09822	0.988	0.201	0	ADGRV1	sheep	0	0.876496	4.28193	0.804	0.111	0	ADGRV1	human
Posterior pituicyte	0	0.729687	4.06185	0.503	0.056	0	MAPK4	sheep	0	0.845068	6.34158	0.705	0.034	0	MAPK4	human
Posterior pituicyte	0	0.918367	3.97163	0.897	0.132	0	ST6GALNAC5	sheep	0	0.635161	1.47368	0.35	0.074	0	ST6GALNAC5	human
Posterior pituicyte	0	0.8657	3.90392	0.794	0.135	0	FIGN	sheep	0	0.708403	1.74695	0.533	0.106	0	FIGN	human
Posterior pituicyte	0	0.929307	3.87963	0.931	0.258	0	SLIT2	sheep	0	0.849413	3.96901	0.749	0.098	0	SLIT2	human
Posterior pituicyte	0	0.754052	3.86945	0.564	0.081	0	FAT3	sheep	0	0.813727	5.70126	0.651	0.062	0	FAT3	human
Posterior pituicyte	3.22036e-263	0.707391	3.86419	0.48	0.095	8.56067e-259	ADM	sheep	0	0.593872	1.155	0.279	0.087	0	ADM	human
Posterior pituicyte	3.88245e-220	0.66635	3.78343	0.387	0.074	1.03207e-215	MTM1	sheep	0	0.623896	1.49372	0.327	0.074	0	MTM1	human
Principal cell	0	0.663709	13.3776	0.328	0	0	DEFB114	sheep	0	0.717376	10.4566	0.435	0	0	DEFB114	human
Principal cell	0	0.679193	12.7789	0.359	0.001	0	DEFB108B	sheep	0	0.6692	10.3076	0.339	0	0	DEFB108B	human
Principal cell	0	0.702063	11.6459	0.409	0.004	0	GPX5	sheep	0	0.791802	7.58471	0.586	0.002	0	GPX5	human
Principal cell	0	0.67956	10.7362	0.361	0.003	0	ELSPBP1	sheep	0	0.99855	8.59891	0.999	0.003	0	ELSPBP1	human
Principal cell	0	0.743237	8.82229	0.493	0.009	0	CLPSL2	sheep	0	0.995225	10.5328	0.991	0.002	0	CLPSL2	human
Principal cell	0	0.684213	8.36515	0.376	0.006	0	ADAM7	sheep	0	0.999272	8.85931	0.999	0.01	0	ADAM7	human
Principal cell	0	0.658384	8.2252	0.321	0.005	0	WFDC11	sheep	0	0.726669	5.72108	0.453	0.004	0	WFDC11	human
Principal cell	0	0.658426	8.06331	0.321	0.005	0	LCN12	sheep	0	0.99994	9.56577	1	0.018	0	LCN12	human
Principal cell	0	0.629391	8.01074	0.266	0.007	0	DEFB119	sheep	0	0.982215	8.57171	0.968	0.011	0	DEFB119	human
Principal cell	0	0.710334	7.39892	0.43	0.012	0	LRCOL1	sheep	0	0.998982	9.06958	0.999	0.005	0	LRCOL1	human
Principal cell	0	0.627597	7.37489	0.264	0.01	0	MUC15	sheep	0	0.999707	9.3539	1	0.012	0	MUC15	human
Principal cell	0	0.747991	6.76932	0.601	0.186	0	NPC2	sheep	0	0.999295	7.39037	1	0.367	0	NPC2	human
Principal cell	0	0.820179	6.69443	0.657	0.042	0	AGR2	sheep	0	0.978987	4.07887	0.995	0.06	0	AGR2	human
Principal cell	0	0.702006	6.05244	0.417	0.016	0	AQP9	sheep	0	0.793291	4.11651	0.598	0.009	0	AQP9	human
Principal cell	0	0.693488	4.97429	0.417	0.035	0	HOXB6	sheep	0	0.964254	6.24881	0.94	0.015	0	HOXB6	human
Principal cell	0	0.720393	4.94312	0.471	0.039	0	PTGES	sheep	0	0.716624	2.77011	0.454	0.019	0	PTGES	human
Principal cell	0	0.617999	4.50934	0.261	0.025	0	SLC37A4	sheep	0	0.724855	1.865	0.514	0.049	0	SLC37A4	human
Principal cell	0	0.638082	4.43308	0.299	0.023	0	HOXB8	sheep	0	0.974858	7.34259	0.955	0.007	0	HOXB8	human
Principal cell	0	0.753569	4.37918	0.55	0.055	0	GATA3	sheep	0	0.772976	1.08498	0.631	0.055	0	GATA3	human
Principal cell	2.61352e-163	0.720643	4.16597	0.65	0.343	6.94753e-159	DBI	sheep	0	0.951753	2.43153	1	0.395	0	DBI	human
Secretory epithelial cell	0	0.868896	6.32177	0.741	0.015	0	MUC1	sheep	0	0.964074	5.59854	0.945	0.026	0	MUC1	human
Secretory epithelial cell	0	0.888921	5.98486	0.781	0.015	0	PDZK1IP1	sheep	0	0.888659	5.64084	0.788	0.011	0	PDZK1IP1	human
Secretory epithelial cell	0	0.744099	5.57897	0.489	0.005	0	SOX3	sheep	0	0.644882	1.35389	0.329	0.032	0	SOX3	human
Secretory epithelial cell	0	0.918573	5.48823	0.845	0.026	0	S100A1	sheep	0	0.843032	4.14582	0.706	0.016	0	S100A1	human
Secretory epithelial cell	0	0.960308	5.36178	0.928	0.058	0	WFDC2	sheep	0	0.988946	5.05158	0.999	0.098	0	WFDC2	human
Secretory epithelial cell	0	0.807883	5.33821	0.624	0.015	0	SLC34A2	sheep	0	0.741214	5.03871	0.488	0.007	0	SLC34A2	human
Secretory epithelial cell	0	0.917114	5.29934	0.85	0.025	0	KRT7	sheep	0	0.955829	4.00702	0.962	0.074	0	KRT7	human
Secretory epithelial cell	0	0.704461	5.24463	0.412	0.004	0	AGR3	sheep	0	0.750521	2.60526	0.528	0.024	0	AGR3	human
Secretory epithelial cell	0	0.894083	5.13046	0.81	0.023	0	MUC16	sheep	0	0.676931	4.6821	0.359	0.006	0	MUC16	human
Secretory epithelial cell	0	0.904168	5.11231	0.826	0.027	0	CLDN3	sheep	0	0.959614	4.30911	0.954	0.041	0	CLDN3	human
Secretory epithelial cell	0	0.64456	5.11028	0.294	0.004	0	MUC20	sheep	0	0.711214	2.91401	0.458	0.03	0	MUC20	human
Secretory epithelial cell	0	0.936829	5.04761	0.893	0.067	0	TST	sheep	0	0.780597	3.06418	0.617	0.051	0	TST	human
Secretory epithelial cell	0	0.67079	4.38387	0.347	0.008	0	FAM3B	sheep	0	0.718716	2.88478	0.471	0.029	0	FAM3B	human
Secretory epithelial cell	0	0.803364	4.29383	0.63	0.025	0	CLDN7	sheep	0	0.956187	4.12827	0.959	0.048	0	CLDN7	human
Secretory epithelial cell	0	0.755804	4.17354	0.538	0.028	0	CRABP2	sheep	0	0.775034	1.74782	0.676	0.098	0	CRABP2	human
Secretory epithelial cell	0	0.903831	4.17347	0.851	0.048	0	FYB2	sheep	0	0.724459	2.63997	0.473	0.019	0	FYB2	human
Secretory epithelial cell	0	0.773521	4.1669	0.573	0.026	0	RAB25	sheep	0	0.852348	3.74601	0.741	0.031	0	RAB25	human
Secretory epithelial cell	0	0.851513	4.10947	0.734	0.035	0	CDH1	sheep	0	0.711057	1.10479	0.529	0.079	0	CDH1	human
Secretory epithelial cell	0	0.689697	4.10335	0.394	0.018	0	TACSTD2	sheep	0	0.924463	2.09064	0.939	0.071	0	TACSTD2	human
Secretory epithelial cell	0	0.88322	3.85238	0.803	0.046	0	KRT18	sheep	0	0.983934	4.72579	0.995	0.148	0	KRT18	human
Sertoli cell	0	0.817216	9.51429	0.637	0.003	0	AARD	sheep	0	0.626501	4.71137	0.264	0.015	0	AARD	human
Sertoli cell	0	0.882039	8.94464	0.768	0.01	0	FATE1	sheep	0	0.826793	7.28916	0.655	0.009	0	FATE1	human
Sertoli cell	0	0.624625	7.71807	0.253	0.004	0	SERPINA5	sheep	0	0.821827	5.70407	0.651	0.039	0	SERPINA5	human
Sertoli cell	0	0.711622	5.51706	0.438	0.018	0	ETNK2	sheep	0	0.607232	2.17451	0.279	0.073	0	ETNK2	human
Sertoli cell	0	0.690733	5.50432	0.397	0.016	0	INHA	sheep	0	0.807837	7.12661	0.622	0.02	0	INHA	human
Sertoli cell	0	0.82213	4.99416	0.678	0.057	0	CITED1	sheep	0	0.850563	5.30817	0.715	0.049	0	CITED1	human
Sertoli cell	0	0.746593	4.49582	0.536	0.061	0	MYL6B	sheep	0	0.795311	3.12531	0.733	0.29	0	MYL6B	human
Sertoli cell	0	0.810364	4.34984	0.67	0.079	0	TNNI3	sheep	0	0.696222	5.85671	0.405	0.017	0	TNNI3	human
Sertoli cell	3.31455e-226	0.698218	4.3043	0.581	0.183	8.81108e-222	APOA1	sheep	0	0.90775	7.28464	0.814	0.04	0	APOA1	human
Sertoli cell	0	0.767965	4.29831	0.596	0.101	0	GAS2L1	sheep	0	0.59992	2.81842	0.258	0.063	0	GAS2L1	human
Sertoli cell	0	0.961914	4.1011	0.977	0.254	0	GSTM3	sheep	0	0.73372	2.20502	0.65	0.275	0	GSTM3	human
Sertoli cell	0	0.7839	4.01228	0.625	0.072	0	PHGDH	sheep	0	0.639157	2.08564	0.435	0.182	0	PHGDH	human
Sertoli cell	0	0.692293	3.83742	0.416	0.035	0	SUSD3	sheep	0	0.719838	4.47486	0.48	0.061	0	SUSD3	human
Sertoli cell	0	0.882425	3.64149	0.864	0.236	0	PRDX6	sheep	0	0.827809	2.59994	0.839	0.44	0	PRDX6	human
Sertoli cell	0	0.778799	3.61148	0.631	0.124	0	HPRT1	sheep	0	0.714265	3.18494	0.538	0.156	0	HPRT1	human
Sertoli cell	0	0.81995	3.49336	0.729	0.13	0	TSTD1	sheep	0	0.673601	2.23833	0.512	0.194	0	TSTD1	human
Sertoli cell	0	0.727915	3.4576	0.512	0.08	0	MRPL57	sheep	0	0.578972	1.61089	0.348	0.212	0	MRPL57	human
Sertoli cell	0	0.734522	3.10516	0.574	0.14	0	BEX4	sheep	0	0.622501	1.32444	0.538	0.334	0	BEX4	human
Sertoli cell	6.94038e-256	0.63553	3.09889	0.333	0.074	1.84496e-251	DCTPP1	sheep	0	0.580171	1.93356	0.286	0.135	0	DCTPP1	human
Sertoli cell	0	0.783943	3.07967	0.674	0.165	0	SLC25A4	sheep	0	0.672526	2.25441	0.508	0.206	0	SLC25A4	human
Smooth muscle cell	0	0.650929	4.06257	0.333	0.044	0	RRAD	sheep	0	0.643029	3.85458	0.33	0.048	0	RRAD	human
Smooth muscle cell	0	0.762121	3.73102	0.6	0.098	0	MYH11	sheep	0	0.848632	3.8735	0.757	0.078	0	MYH11	human
Smooth muscle cell	0	0.819904	3.69728	0.74	0.135	0	TAGLN	sheep	0	0.933799	5.17998	0.912	0.18	0	TAGLN	human
Smooth muscle cell	0	0.623491	3.61538	0.318	0.076	0	ADAMTS4	sheep	0	0.703034	3.8859	0.458	0.062	0	ADAMTS4	human
Smooth muscle cell	0	0.610578	3.52976	0.316	0.112	0	THBS1	sheep	0	0.719118	2.8116	0.532	0.111	0	THBS1	human
Smooth muscle cell	0	0.786421	3.52062	0.676	0.146	0	MYL9	sheep	0	0.933437	4.18513	0.927	0.243	0	MYL9	human
Smooth muscle cell	0	0.659889	3.33973	0.388	0.084	0	PLN	sheep	0	0.734919	4.61863	0.489	0.02	0	PLN	human
Smooth muscle cell	0	0.634939	3.30982	0.31	0.042	0	LMOD1	sheep	0	0.727917	2.99378	0.524	0.073	0	LMOD1	human
Smooth muscle cell	0	0.85462	3.2243	0.824	0.157	0	ACTA2	sheep	0	0.878709	4.32149	0.826	0.137	0	ACTA2	human
Smooth muscle cell	0	0.647977	3.17342	0.355	0.089	0	LBH	sheep	0	0.636422	2.42891	0.391	0.135	0	LBH	human
Smooth muscle cell	0	0.635546	3.1427	0.322	0.05	0	CNN1	sheep	0	0.78418	5.01792	0.62	0.077	0	CNN1	human
Smooth muscle cell	0	0.67131	3.10714	0.46	0.171	0	NET1	sheep	0	0.579473	1.64757	0.264	0.111	0	NET1	human
Smooth muscle cell	0	0.625474	3.09686	0.288	0.04	0	VASN	sheep	0	0.613476	2.45721	0.31	0.09	0	VASN	human
Smooth muscle cell	0	0.641435	3.09412	0.338	0.058	0	OSR2	sheep	0	0.578674	1.395	0.262	0.106	0	OSR2	human
Smooth muscle cell	0	0.666217	3.04587	0.381	0.062	0	NOTCH3	sheep	0	0.638235	2.65951	0.333	0.062	0	NOTCH3	human
Smooth muscle cell	0	0.634241	3.003	0.298	0.028	0	RGS5	sheep	0	0.694226	4.11904	0.425	0.043	0	RGS5	human
Smooth muscle cell	0	0.638867	2.8893	0.327	0.065	0	MCAM	sheep	0	0.710878	3.61971	0.472	0.058	0	MCAM	human
Smooth muscle cell	0	0.80836	2.88375	0.76	0.191	0	TPM2	sheep	0	0.915021	4.37741	0.899	0.242	0	TPM2	human
Smooth muscle cell	0	0.715183	2.83595	0.692	0.301	0	TIMP1	sheep	0	0.722974	2.02144	0.76	0.366	0	TIMP1	human
Smooth muscle cell	0	0.686463	2.77038	0.521	0.193	0	CSRP2	sheep	0	0.638182	2.02069	0.425	0.184	0	CSRP2	human
Somatotrope	0	0.838431	9.62034	0.679	0.003	0	GHRHR	sheep	0	0.931007	7.77107	0.863	0.006	0	GHRHR	human
Somatotrope	0	0.694975	4.37092	0.405	0.019	0	POU1F1	sheep	0	0.818612	4.63982	0.654	0.016	0	POU1F1	human
Somatotrope	0	0.93841	3.9127	0.941	0.138	0	CDH18	sheep	0	0.844867	3.33137	0.749	0.057	0	CDH18	human
Somatotrope	0	0.634253	3.89781	0.287	0.02	0	IGSF1	sheep	0	0.720105	3.44033	0.472	0.031	0	IGSF1	human
Somatotrope	0	0.678842	3.73071	0.384	0.033	0	FAM163A	sheep	0	0.689027	4.51347	0.393	0.016	0	FAM163A	human
Somatotrope	0	0.675728	3.65116	0.393	0.049	0	BAIAP3	sheep	0	0.713625	3.27967	0.469	0.042	0	BAIAP3	human
Somatotrope	0	0.677192	3.58747	0.406	0.064	0	GPRIN3	sheep	0	0.739581	3.2568	0.524	0.044	0	GPRIN3	human
Somatotrope	0	0.946524	3.34364	0.969	0.149	0	NNAT	sheep	0	0.787106	1.26929	0.812	0.219	0	NNAT	human
Somatotrope	0	0.804449	3.29296	0.692	0.103	0	SNTG1	sheep	0	0.804275	2.7769	0.69	0.088	0	SNTG1	human
Somatotrope	0	0.783573	3.2269	0.654	0.123	0	SYT14	sheep	0	0.851779	3.45106	0.773	0.074	0	SYT14	human
Somatotrope	0	0.638877	3.17875	0.327	0.056	0	SYT7	sheep	0	0.669373	3.06465	0.375	0.036	0	SYT7	human
Somatotrope	0	0.804716	3.15191	0.701	0.141	0	KSR2	sheep	0	0.916372	3.89821	0.891	0.078	0	KSR2	human
Somatotrope	0	0.635974	3.10238	0.32	0.056	0	CITED1	sheep	0	0.628794	1.09091	0.323	0.058	0	CITED1	human
Somatotrope	0	0.760054	3.0662	0.669	0.247	0	PDE10A	sheep	0	0.817203	3.62161	0.714	0.108	0	PDE10A	human
Somatotrope	0	0.763084	3.06212	0.614	0.117	0	PDE3B	sheep	0	0.758789	1.62392	0.607	0.081	0	PDE3B	human
Somatotrope	0	0.612695	2.99599	0.275	0.05	0	PCSK6	sheep	0	0.61815	1.4535	0.302	0.059	0	PCSK6	human
Somatotrope	0	0.725311	2.98727	0.52	0.079	0	DNAH7	sheep	0	0.807965	3.29351	0.681	0.071	0	DNAH7	human
Somatotrope	0	0.929175	2.97315	0.948	0.448	0	SYNE1	sheep	0	0.877999	2.2082	0.927	0.282	0	SYNE1	human
Somatotrope	0	0.822043	2.97256	0.752	0.184	0	EML6	sheep	0	0.72226	2.90958	0.497	0.049	0	EML6	human
Somatotrope	0	0.606297	2.9623	0.259	0.054	0	ESRP1	sheep	0	0.599326	1.62165	0.253	0.051	0	ESRP1	human
Spermatid	0	0.827405	8.6416	0.637	0.005	0	CABS1	sheep	0	0.719282	5.79119	0.411	0.011	0	CABS1	human
Spermatid	0	0.754077	8.59235	0.494	0.003	0	UBL4B	sheep	0	0.755304	5.96523	0.475	0.014	0	UBL4B	human
Spermatid	0	0.97601	8.41552	0.943	0.011	0	TSSK6	sheep	0	0.718926	6.38824	0.383	0.013	0	TSSK6	human
Spermatid	0	0.977593	8.40011	0.945	0.014	0	SPEM1	sheep	0	0.671898	5.90405	0.318	0.008	0	SPEM1	human
Spermatid	0	0.992447	8.39209	0.981	0.013	0	GSG1	sheep	0	0.780586	5.73992	0.501	0.02	0	GSG1	human
Spermatid	0	0.913195	8.34956	0.803	0.01	0	REEP6	sheep	0	0.725511	4.19414	0.461	0.071	0	REEP6	human
Spermatid	0	0.738279	8.3314	0.466	0.003	0	OXCT2	sheep	0	0.64561	5.18184	0.277	0.013	0	OXCT2	human
Spermatid	0	0.989682	8.31296	0.975	0.011	0	DNAJB8	sheep	0	0.713156	5.86706	0.396	0.01	0	DNAJB8	human
Spermatid	0	0.914795	8.30658	0.814	0.007	0	LELP1	sheep	0	0.816414	6.0227	0.535	0.021	0	LELP1	human
Spermatid	0	0.999033	8.16723	1	0.03	0	PRM1	sheep	0	0.884712	5.79804	0.582	0.036	0	PRM1	human
Spermatid	0	0.926118	8.14213	0.843	0.007	0	ACTRT2	sheep	0	0.737158	5.66277	0.452	0.012	0	ACTRT2	human
Spermatid	0	0.767144	8.09054	0.522	0.004	0	FSCN3	sheep	0	0.669211	5.56764	0.317	0.012	0	FSCN3	human
Spermatid	0	0.672377	8.07664	0.339	0.002	0	FNDC8	sheep	0	0.667057	5.67914	0.313	0.009	0	FNDC8	human
Spermatid	0	0.877953	7.99257	0.743	0.007	0	ZNRF4	sheep	0	0.675581	5.37962	0.349	0.01	0	ZNRF4	human
Spermatid	0	0.957604	7.98466	0.907	0.012	0	OAZ3	sheep	0	0.740064	5.50606	0.445	0.023	0	OAZ3	human
Spermatid	0	0.978259	7.85202	0.954	0.012	0	CRISP2	sheep	0	0.820375	6.03252	0.585	0.023	0	CRISP2	human
Spermatid	0	0.822094	7.83693	0.639	0.005	0	ACTL9	sheep	0	0.692852	5.4555	0.369	0.01	0	ACTL9	human
Spermatid	0	0.98063	7.79285	0.958	0.01	0	IRGC	sheep	0	0.711489	5.33489	0.405	0.011	0	IRGC	human
Spermatid	0	0.772524	7.74114	0.544	0.004	0	IQCF2	sheep	0	0.656948	5.31284	0.292	0.009	0	IQCF2	human
Spermatid	0	0.754103	7.73993	0.506	0.004	0	TEX37	sheep	0	0.641926	5.44919	0.266	0.008	0	TEX37	human
Spermatocyte	0	0.710577	8.11227	0.255	0.002	0	LYPD4	sheep	0	0.740745	4.80635	0.483	0.025	0	LYPD4	human
Spermatocyte	0	0.785023	7.39861	0.291	0.008	0	HDGFL1	sheep	0	0.719215	4.45008	0.443	0.026	0	HDGFL1	human
Spermatocyte	0	0.879539	6.84963	0.768	0.016	0	FSIP2	sheep	0	0.653464	2.99176	0.353	0.056	0	FSIP2	human
Spermatocyte	0	0.795594	6.75649	0.597	0.012	0	SYCP1	sheep	0	0.66166	4.34709	0.329	0.022	0	SYCP1	human
Spermatocyte	0	0.67767	6.50494	0.359	0.004	0	SOX30	sheep	0	0.658067	3.77112	0.318	0.02	0	SOX30	human
Spermatocyte	0	0.797847	6.29687	0.605	0.015	0	DNAH8	sheep	0	0.62911	4.22359	0.261	0.012	0	DNAH8	human
Spermatocyte	0	0.741534	6.25465	0.477	0.008	0	RNF17	sheep	0	0.627533	4.07658	0.264	0.014	0	RNF17	human
Spermatocyte	0	0.667217	6.14233	0.251	0.005	0	TKTL2	sheep	0	0.669258	5.10168	0.324	0.012	0	TKTL2	human
Spermatocyte	0	0.712991	5.9431	0.427	0.011	0	ACR	sheep	0	0.673048	4.00163	0.333	0.019	0	ACR	human
Spermatocyte	0	0.778398	5.92442	0.567	0.015	0	DPY19L2	sheep	0	0.663396	2.77278	0.39	0.078	0	DPY19L2	human
Spermatocyte	0	0.812045	5.82542	0.596	0.019	0	LCA5L	sheep	0	0.768943	3.90871	0.557	0.049	0	LCA5L	human
Spermatocyte	0	0.846156	5.76075	0.691	0.028	0	BBOF1	sheep	0	0.654069	2.60705	0.368	0.072	0	BBOF1	human
Spermatocyte	0	0.688826	5.69226	0.266	0.007	0	PRPS1L1	sheep	0	0.630838	4.47978	0.258	0.01	0	PRPS1L1	human
Spermatocyte	0	0.742769	5.65888	0.474	0.015	0	ZPBP2	sheep	0	0.708694	4.78675	0.404	0.019	0	ZPBP2	human
Spermatocyte	0	0.715007	5.6336	0.4	0.013	0	CCDC178	sheep	0	0.622484	2.17949	0.282	0.039	0	CCDC178	human
Spermatocyte	0	0.7096	5.5774	0.349	0.01	0	RBMXL2	sheep	0	0.695858	4.51472	0.4	0.02	0	RBMXL2	human
Spermatocyte	0	0.651526	5.48267	0.258	0.005	0	ADAD2	sheep	0	0.674511	4.72415	0.353	0.02	0	ADAD2	human
Spermatocyte	0	0.716067	5.4178	0.262	0.016	0	SYCE2	sheep	0	0.629439	3.66249	0.274	0.02	0	SYCE2	human
Spermatocyte	0	0.831911	5.36796	0.619	0.03	0	DNAAF1	sheep	0	0.692278	3.44488	0.409	0.044	0	DNAAF1	human
Spermatocyte	0	0.936531	5.35434	0.901	0.099	0	DKKL1	sheep	0	0.7788	3.88691	0.544	0.041	0	DKKL1	human
Spermatogonia	0	0.739198	13.4174	0.479	0	0	ESX1	sheep	0	0.664734	6.91683	0.326	0.002	0	ESX1	human
Spermatogonia	0	0.836265	10.3485	0.674	0.002	0	UTF1	sheep	0	0.65094	6.39212	0.303	0.006	0	UTF1	human
Spermatogonia	0	0.825653	9.46819	0.652	0.001	0	SOHLH1	sheep	0	0.691265	6.12148	0.372	0.004	0	SOHLH1	human
Spermatogonia	0	0.851496	9.46493	0.702	0.004	0	DMRT1	sheep	0	0.649063	4.59906	0.296	0.011	0	DMRT1	human
Spermatogonia	0	0.671444	8.86026	0.344	0.001	0	PRSS50	sheep	0	0.655775	6.28216	0.301	0.004	0	PRSS50	human
Spermatogonia	0	0.8869	8.56464	0.777	0.004	0	FMR1NB	sheep	0	0.714567	6.22684	0.412	0.004	0	FMR1NB	human
Spermatogonia	0	0.908039	8.32338	0.819	0.007	0	DAZL	sheep	0	0.745589	5.08457	0.485	0.011	0	DAZL	human
Spermatogonia	0	0.763744	8.19345	0.532	0.004	0	SPATA22	sheep	0	0.722846	4.74013	0.417	0.023	0	SPATA22	human
Spermatogonia	0	0.67904	7.65464	0.362	0.003	0	LY6K	sheep	0	0.67045	3.7922	0.354	0.023	0	LY6K	human
Spermatogonia	0	0.806264	7.35441	0.617	0.005	0	PIWIL2	sheep	0	0.681322	4.13065	0.367	0.017	0	PIWIL2	human
Spermatogonia	0	0.779734	7.29008	0.567	0.007	0	MEIOC	sheep	0	0.653016	3.55326	0.311	0.022	0	MEIOC	human
Spermatogonia	0	0.909904	7.16631	0.83	0.02	0	SMC1B	sheep	0	0.754541	4.94737	0.504	0.018	0	SMC1B	human
Spermatogonia	0	0.679073	7.09449	0.362	0.004	0	DPEP3	sheep	0	0.705454	6.05889	0.402	0.006	0	DPEP3	human
Spermatogonia	0	0.7863	7.00382	0.578	0.005	0	MOV10L1	sheep	0	0.697831	3.89183	0.4	0.019	0	MOV10L1	human
Spermatogonia	0	0.775893	6.94581	0.557	0.004	0	SLC25A31	sheep	0	0.674896	4.71472	0.341	0.006	0	SLC25A31	human
Spermatogonia	0	0.687488	6.74606	0.383	0.007	0	HORMAD1	sheep	0	0.71443	5.02977	0.406	0.01	0	HORMAD1	human
Spermatogonia	0	0.769122	6.73564	0.546	0.009	0	DND1	sheep	0	0.642017	4.46793	0.29	0.012	0	DND1	human
Spermatogonia	0	0.930324	6.71419	0.865	0.017	0	TKTL1	sheep	0	0.752975	6.19567	0.483	0.009	0	TKTL1	human
Spermatogonia	0	0.758473	6.69607	0.521	0.004	0	TOPAZ1	sheep	0	0.643752	5.77537	0.284	0.003	0	TOPAZ1	human
Spermatogonia	0	0.768516	6.6834	0.546	0.008	0	FKBP6	sheep	0	0.698552	4.82747	0.392	0.008	0	FKBP6	human
T cell	0	0.691864	9.719	0.385	0.001	0	CD3D	sheep	0	0.736997	8.74941	0.476	0.002	0	CD3D	human
T cell	0	0.931998	9.02927	0.865	0.005	0	CD3E	sheep	0	0.763884	9.53067	0.529	0.001	0	CD3E	human
T cell	0	0.67942	8.78012	0.36	0.001	0	CD7	sheep	0	0.717289	8.12227	0.439	0.006	0	CD7	human
T cell	0	0.726781	8.6935	0.457	0.003	0	CD69	sheep	0	0.779328	6.017	0.57	0.012	0	CD69	human
T cell	0	0.840719	8.60305	0.687	0.008	0	CCL5	sheep	0	0.769513	8.49724	0.545	0.008	0	CCL5	human
T cell	0	0.82753	8.26748	0.659	0.005	0	HCST	sheep	0	0.762187	5.54274	0.544	0.025	0	HCST	human
T cell	0	0.872592	8.25317	0.748	0.006	0	CD3G	sheep	0	0.687565	8.80276	0.377	0.001	0	CD3G	human
T cell	0	0.665332	8.23083	0.333	0.002	0	KLRD1	sheep	0	0.639792	5.45696	0.297	0.02	0	KLRD1	human
T cell	0	0.828914	7.99933	0.661	0.004	0	CTSW	sheep	0	0.668067	8.33045	0.339	0.002	0	CTSW	human
T cell	0	0.723653	7.61317	0.451	0.004	0	IL7R	sheep	0	0.753077	9.26949	0.51	0.005	0	IL7R	human
T cell	0	0.767898	7.55904	0.541	0.005	0	NKG7	sheep	0	0.685538	8.27784	0.375	0.003	0	NKG7	human
T cell	0	0.628687	7.43527	0.26	0.002	0	CST7	sheep	0	0.720473	8.20963	0.444	0.003	0	CST7	human
T cell	0	0.74982	7.37678	0.502	0.003	0	CD96	sheep	0	0.760411	6.62429	0.528	0.009	0	CD96	human
T cell	0	0.736003	7.0505	0.476	0.003	0	ITK	sheep	0	0.68774	8.48224	0.378	0.003	0	ITK	human
T cell	0	0.68314	6.36831	0.374	0.008	0	CD2	sheep	0	0.790617	8.83897	0.585	0.005	0	CD2	human
T cell	0	0.655592	6.3555	0.317	0.007	0	GZMM	sheep	0	0.665396	8.17326	0.333	0.002	0	GZMM	human
T cell	0	0.764701	6.20909	0.54	0.014	0	RAC2	sheep	0	0.690709	5.44723	0.396	0.017	0	RAC2	human
T cell	0	0.658129	5.94254	0.324	0.008	0	CD247	sheep	0	0.732441	7.56626	0.471	0.007	0	CD247	human
T cell	0	0.668176	5.93656	0.346	0.012	0	LCK	sheep	0	0.668611	7.66064	0.341	0.003	0	LCK	human
T cell	0	0.727319	5.85819	0.466	0.012	0	RUNX3	sheep	0	0.759982	7.39462	0.526	0.008	0	RUNX3	human
Tanycyte	0	0.710197	3.88977	0.485	0.092	0	LRRIQ1	sheep	0	0.608169	1.38678	0.326	0.109	0	LRRIQ1	human
Tanycyte	1.83712e-205	0.669403	3.53283	0.417	0.117	4.88362e-201	SCG3	sheep	0	0.629562	1.3817	0.414	0.151	0	SCG3	human
Tanycyte	6.6895e-195	0.647141	3.016	0.364	0.084	1.77827e-190	ATP1A2	sheep	0	0.625404	1.89656	0.328	0.079	0	ATP1A2	human
Tanycyte	1.69405e-131	0.658912	2.70694	0.438	0.17	4.5033e-127	INTU	sheep	0	0.654151	1.60806	0.456	0.156	0	INTU	human
Tanycyte	0	0.860068	2.66522	0.834	0.146	0	PTPRZ1	sheep	0	0.817528	1.92458	0.77	0.126	0	PTPRZ1	human
Tanycyte	3.98179e-94	0.61069	2.65015	0.311	0.101	1.05848e-89	TTYH1	sheep	0	0.889912	3.1169	0.867	0.122	0	TTYH1	human
Tanycyte	5.01595e-235	0.744654	2.56041	0.633	0.239	1.33339e-230	CDH2	sheep	0	0.785844	2.14199	0.728	0.184	0	CDH2	human
Tanycyte	2.05099e-272	0.794043	2.50433	0.756	0.33	5.45216e-268	NTRK2	sheep	0	0.599641	1.03548	0.373	0.167	0	NTRK2	human
Tanycyte	9.75281e-199	0.726305	2.2732	0.614	0.25	2.59259e-194	SRGAP3	sheep	0	0.676348	1.29863	0.562	0.207	0	SRGAP3	human
Tanycyte	3.27283e-192	0.725141	2.25438	0.619	0.245	8.70017e-188	GPM6B	sheep	0	0.757917	2.07554	0.732	0.256	0	GPM6B	human
Tanycyte	9.66775e-35	0.574401	2.22944	0.266	0.141	2.56998e-30	FZD3	sheep	0	0.774484	2.40016	0.688	0.181	0	FZD3	human
Tanycyte	4.11994e-54	0.60524	2.21386	0.356	0.184	1.0952e-49	JAM2	sheep	0	0.599507	1.28627	0.313	0.111	0	JAM2	human
Tanycyte	6.32531e-30	0.597962	1.6479	0.459	0.379	1.68146e-25	SPATS2L	sheep	0	0.600224	1.18742	0.48	0.325	0	SPATS2L	human
Tanycyte	1.43662e-10	0.553016	1.24112	0.366	0.32	3.81898e-06	CHD7	sheep	0	0.645112	1.07369	0.491	0.199	0	CHD7	human
Tanycyte	5.35554e-12	0.551113	1.20592	0.306	0.228	1.42366e-07	CKB	sheep	0	0.925782	2.63975	0.981	0.405	0	CKB	human
Theca cell	0	0.89938	6.02497	0.797	0.043	0	GSTA1	sheep	0	0.926834	6.66235	0.729	0.038	0	GSTA1	human
Theca cell	0	0.75055	5.40669	0.505	0.018	0	LHCGR	sheep	0	0.713193	7.25548	0.429	0.002	0	LHCGR	human
Theca cell	0	0.631329	4.81683	0.262	0.003	0	INSL3	sheep	0	0.806382	7.16252	0.618	0.012	0	INSL3	human
Theca cell	0	0.79038	4.55819	0.605	0.026	0	ERP27	sheep	1.52907e-297	0.62187	2.85132	0.264	0.017	9.33896e-293	ERP27	human
Theca cell	0	0.759033	4.47886	0.529	0.023	0	CYP11A1	sheep	0	0.844928	5.50514	0.712	0.028	0	CYP11A1	human
Theca cell	0	0.94778	3.68702	0.967	0.256	0	LAPTM4B	sheep	2.82773e-160	0.78172	1.50185	0.803	0.215	1.72707e-155	LAPTM4B	human
Theca cell	0	0.835991	3.30919	0.744	0.075	0	GATA6	sheep	0	0.727946	2.62179	0.493	0.057	0	GATA6	human
Theca cell	0	0.801285	3.19013	0.665	0.058	0	VGLL3	sheep	0	0.748375	2.25001	0.557	0.054	0	VGLL3	human
Theca cell	0	0.839767	3.18705	0.752	0.06	0	GATA4	sheep	0	0.774083	2.92215	0.594	0.046	0	GATA4	human
Theca cell	0	0.647365	3.03845	0.32	0.024	0	COLEC11	sheep	0	0.79015	2.81786	0.562	0.051	0	COLEC11	human
Theca cell	0	0.794859	2.94661	0.663	0.064	0	C1QTNF1	sheep	2.33956e-166	0.645086	1.47923	0.33	0.044	1.42891e-161	C1QTNF1	human
Theca cell	0	0.82054	2.93126	0.727	0.083	0	ENC1	sheep	8.04961e-210	0.75965	1.88446	0.66	0.126	4.91638e-205	ENC1	human
Theca cell	0	0.903568	2.77689	0.953	0.156	0	COL6A1	sheep	2.14566e-198	0.847633	1.65931	0.936	0.28	1.31048e-193	COL6A1	human
Theca cell	0	0.709327	2.77613	0.459	0.034	0	FOXL2	sheep	0	0.756522	2.6298	0.542	0.056	0	FOXL2	human
Theca cell	0	0.812695	2.77064	0.702	0.073	0	EMID1	sheep	1.08011e-307	0.700645	2.29564	0.436	0.046	6.5969e-303	EMID1	human
Theca cell	0	0.844977	2.68439	0.806	0.128	0	DHCR24	sheep	0	0.802199	3.65506	0.667	0.077	0	DHCR24	human
Theca cell	0	0.804489	2.68406	0.783	0.176	0	APOA1	sheep	0	0.848862	3.57643	0.749	0.055	0	APOA1	human
Theca cell	0	0.676799	2.60737	0.407	0.049	0	EGR2	sheep	0	0.769171	2.52292	0.579	0.056	0	EGR2	human
Theca cell	0	0.63378	2.47798	0.313	0.04	0	F3	sheep	1.15896e-93	0.688924	1.6063	0.534	0.153	7.07847e-89	F3	human
Theca cell	0	0.837155	2.47302	0.847	0.191	0	CCN1	sheep	0	0.864832	2.44969	0.796	0.078	0	CCN1	human
Thyrotrope	0	0.94784	7.03937	0.901	0.014	0	PRL	sheep	0	0.901627	4.5253	0.472	0.073	0	PRL	human
Thyrotrope	0	0.77638	6.59141	0.558	0.006	0	POU1F1	sheep	0	0.854177	5.2593	0.727	0.026	0	POU1F1	human
Thyrotrope	0	0.861772	6.37721	0.739	0.032	0	DIO2	sheep	0	0.858318	4.16671	0.762	0.064	0	DIO2	human
Thyrotrope	0	0.770573	5.07995	0.563	0.031	0	CHST8	sheep	4.65449e-279	0.650777	2.94802	0.346	0.044	2.84278e-274	CHST8	human
Thyrotrope	0	0.968425	4.36303	0.977	0.132	0	NNAT	sheep	1.00404e-263	0.799701	2.15693	0.803	0.228	6.13225e-259	NNAT	human
Thyrotrope	0	0.891749	4.27706	0.788	0.016	0	CGA	sheep	0	0.894028	4.76108	0.806	0.049	0	CGA	human
Thyrotrope	0	0.651406	4.20817	0.314	0.014	0	LHB	sheep	0	0.767029	3.75738	0.387	0.021	0	LHB	human
Thyrotrope	0	0.928267	4.17006	0.904	0.164	0	KCNN2	sheep	0	0.653595	3.10081	0.345	0.039	0	KCNN2	human
Thyrotrope	0	0.988937	3.99562	0.998	0.379	0	ROBO1	sheep	2.65791e-108	0.680374	1.54859	0.529	0.19	1.62335e-103	ROBO1	human
Thyrotrope	0	0.64608	3.98842	0.307	0.014	0	IGSF1	sheep	0	0.82509	4.91814	0.675	0.037	0	IGSF1	human
Thyrotrope	0	0.649684	3.9149	0.319	0.018	0	PITX2	sheep	3.50331e-289	0.633169	2.71033	0.296	0.032	2.13968e-284	PITX2	human
Thyrotrope	0	0.90542	3.8546	0.833	0.05	0	POMC	sheep	0	0.86108	2.53972	0.626	0.094	0	POMC	human
Thyrotrope	0	0.822287	3.854	0.694	0.065	0	DNAH7	sheep	1.03214e-167	0.655852	1.90401	0.39	0.081	6.30389e-163	DNAH7	human
Thyrotrope	0	0.903604	3.79304	0.869	0.124	0	KSR2	sheep	0	0.808925	3.28003	0.691	0.09	0	KSR2	human
Thyrotrope	0	0.957693	3.54642	0.968	0.339	0	GRIP1	sheep	8.68114e-168	0.688103	1.68621	0.498	0.123	5.30209e-163	GRIP1	human
Thyrotrope	0	0.90784	3.51801	0.893	0.156	0	STXBP5L	sheep	0	0.739852	2.45493	0.563	0.088	0	STXBP5L	human
Thyrotrope	0	0.669302	3.40759	0.379	0.043	0	BAIAP3	sheep	0	0.680215	3.09399	0.398	0.048	0	BAIAP3	human
Thyrotrope	0	0.938615	3.36075	0.955	0.393	0	TLE4	sheep	4.61412e-50	0.644935	1.02486	0.571	0.318	2.81812e-45	TLE4	human
Thyrotrope	0	0.683847	3.2839	0.42	0.064	0	PTPRN	sheep	0	0.652186	3.81878	0.319	0.032	0	PTPRN	human
Thyrotrope	0	0.896916	3.2686	0.884	0.162	0	DYNC1I1	sheep	0	0.761422	2.47942	0.621	0.107	0	DYNC1I1	human
Vascular endothelial cell	0	0.769806	6.56809	0.55	0.007	0	ROBO4	sheep	0	0.66599	5.56326	0.341	0.008	0	ROBO4	human
Vascular endothelial cell	0	0.738943	6.41088	0.487	0.008	0	TM4SF18	sheep	0	0.674504	4.13611	0.37	0.021	0	TM4SF18	human
Vascular endothelial cell	0	0.807713	6.36139	0.635	0.018	0	VWF	sheep	0	0.861245	6.78603	0.732	0.015	0	VWF	human
Vascular endothelial cell	0	0.793542	6.23239	0.601	0.011	0	MMRN2	sheep	0	0.682269	5.21051	0.376	0.011	0	MMRN2	human
Vascular endothelial cell	0	0.792533	6.07385	0.602	0.016	0	ABCB1	sheep	0	0.635713	4.84421	0.29	0.018	0	ABCB1	human
Vascular endothelial cell	0	0.70368	5.91404	0.415	0.007	0	FAM110D	sheep	0	0.647339	6.7621	0.299	0.005	0	FAM110D	human
Vascular endothelial cell	0	0.789445	5.79552	0.598	0.016	0	FLT1	sheep	0	0.759808	5.75013	0.542	0.029	0	FLT1	human
Vascular endothelial cell	0	0.802744	5.52907	0.626	0.02	0	ERG	sheep	0	0.707887	4.20207	0.441	0.023	0	ERG	human
Vascular endothelial cell	0	0.798438	5.51114	0.62	0.023	0	ADGRL4	sheep	0	0.773728	7.22395	0.554	0.01	0	ADGRL4	human
Vascular endothelial cell	0	0.743925	5.50042	0.502	0.011	0	MYCT1	sheep	0	0.673244	6.33979	0.352	0.005	0	MYCT1	human
Vascular endothelial cell	0	0.779929	5.47136	0.578	0.016	0	CDH5	sheep	0	0.699612	5.7029	0.411	0.013	0	CDH5	human
Vascular endothelial cell	0	0.727479	5.45784	0.473	0.015	0	CLEC14A	sheep	0	0.754828	5.8072	0.522	0.014	0	CLEC14A	human
Vascular endothelial cell	0	0.820187	5.41133	0.668	0.032	0	PTPRB	sheep	0	0.764005	5.92916	0.544	0.018	0	PTPRB	human
Vascular endothelial cell	0	0.80739	5.39521	0.642	0.029	0	KDR	sheep	0	0.655354	4.99989	0.325	0.016	0	KDR	human
Vascular endothelial cell	0	0.713666	5.11523	0.443	0.012	0	RASIP1	sheep	0	0.661989	4.31564	0.351	0.03	0	RASIP1	human
Vascular endothelial cell	0	0.869833	5.01414	0.774	0.052	0	EMCN	sheep	0	0.795808	5.66794	0.606	0.017	0	EMCN	human
Vascular endothelial cell	0	0.625232	4.99094	0.261	0.008	0	ADCY4	sheep	0	0.643932	5.38632	0.295	0.007	0	ADCY4	human
Vascular endothelial cell	0	0.696804	4.77064	0.417	0.019	0	APOLD1	sheep	0	0.632253	3.23355	0.316	0.051	0	APOLD1	human
Vascular endothelial cell	0	0.742167	4.66383	0.508	0.022	0	ESAM	sheep	0	0.749405	5.29129	0.518	0.021	0	ESAM	human
Vascular endothelial cell	0	0.752476	4.56449	0.541	0.04	0	ENG	sheep	0	0.718131	2.67207	0.533	0.117	0	ENG	human
Vascular leptomeningeal cell	0	0.66243	8.52207	0.326	0.003	0	SLC6A13	sheep	0	0.636239	6.63067	0.279	0.007	0	SLC6A13	human
Vascular leptomeningeal cell	0	0.749398	5.03137	0.545	0.084	0	ATP1A2	sheep	0	0.643739	1.99235	0.369	0.08	0	ATP1A2	human
Vascular leptomeningeal cell	0	0.710939	4.32469	0.486	0.109	0	COLEC12	sheep	0	0.783363	2.23872	0.646	0.075	0	COLEC12	human
Vascular leptomeningeal cell	0	0.626543	4.10668	0.281	0.031	0	BMP5	sheep	0	0.685868	3.77179	0.39	0.015	0	BMP5	human
Vascular leptomeningeal cell	3.03919e-134	0.64795	3.3497	0.397	0.143	8.07908e-130	ADAM12	sheep	0	0.605927	1.42798	0.283	0.066	0	ADAM12	human
Vascular leptomeningeal cell	4.03574e-132	0.637083	3.09388	0.369	0.122	1.07282e-127	EDNRA	sheep	0	0.678339	2.49661	0.427	0.07	0	EDNRA	human
Vascular leptomeningeal cell	1.5329e-175	0.684774	3.08551	0.488	0.165	4.07491e-171	VCAN	sheep	0	0.916185	3.38194	0.936	0.191	0	VCAN	human
Vascular leptomeningeal cell	1.23768e-159	0.682284	2.9939	0.49	0.191	3.29012e-155	NR2F1	sheep	0	0.776084	1.79253	0.747	0.194	0	NR2F1	human
Vascular leptomeningeal cell	5.41509e-62	0.610614	2.87871	0.36	0.188	1.43949e-57	ARHGAP28	sheep	0	0.688864	2.25785	0.447	0.065	0	ARHGAP28	human
Vascular leptomeningeal cell	3.87557e-71	0.632689	2.85989	0.425	0.252	1.03024e-66	GMDS	sheep	0	0.763329	1.65787	0.697	0.16	0	GMDS	human
Vascular leptomeningeal cell	5.59464e-67	0.627137	2.68549	0.419	0.246	1.48722e-62	PRICKLE1	sheep	0	0.626957	1.35119	0.333	0.073	0	PRICKLE1	human
Vascular leptomeningeal cell	3.39394e-39	0.579754	2.55429	0.285	0.143	9.0221e-35	COL12A1	sheep	0	0.63143	1.09406	0.37	0.096	0	COL12A1	human
Vascular leptomeningeal cell	1.18492e-73	0.61488	2.48496	0.358	0.159	3.14988e-69	CPED1	sheep	0	0.661083	1.58312	0.42	0.092	0	CPED1	human
Vascular leptomeningeal cell	1.13184e-93	0.63146	2.42557	0.39	0.175	3.00876e-89	IGF2BP2	sheep	0	0.675202	1.25189	0.504	0.138	0	IGF2BP2	human
Vascular leptomeningeal cell	6.3103e-13	0.547971	2.28393	0.252	0.191	1.67747e-08	TLE1	sheep	0	0.693358	1.37281	0.566	0.178	0	TLE1	human
Vascular leptomeningeal cell	5.17502e-53	0.612365	2.22991	0.402	0.242	1.37568e-48	CDH11	sheep	0	0.807972	2.30745	0.761	0.159	0	CDH11	human
Vascular leptomeningeal cell	8.25377e-43	0.604302	2.12515	0.404	0.271	2.1941e-38	FAT4	sheep	0	0.608804	1.6029	0.281	0.057	0	FAT4	human
Vascular leptomeningeal cell	1.77348e-32	0.592736	2.07583	0.393	0.29	4.71445e-28	ARHGAP29	sheep	0	0.75088	1.75639	0.68	0.189	0	ARHGAP29	human
Vascular leptomeningeal cell	1.47119e-56	0.592608	2.06305	0.299	0.131	3.91086e-52	FOXP2	sheep	0	0.685958	1.38911	0.466	0.079	0	FOXP2	human
Vascular leptomeningeal cell	4.06091e-10	0.543862	1.61997	0.27	0.214	1.07951e-05	DDR2	sheep	0	0.644117	1.03768	0.433	0.134	0	DDR2	human
