# Supplementary material for: Comparative Single‐Cell Transcriptomic Atlas Reveals the Genetic Regulation of Reproductive Traits
Source: Adv Sci (Weinh). 2026 Jan 21;13(17):e17633. doi: 10.1002/advs.202517633 (PMC13042767; doi:10.1002/advs.202517633)
Supplement: Supplementary file 4 — Supporting File: advs73815‐sup‐0004‐Table S3.xlsx. [file ADVS-13-e17633-s003.xlsx]

## Sheet: Sheet 1
Table S3. Differentially expressed genes in tanycytes of sheep compared with human
gene	p_val	auc	avg_log2FC	pct.1	pct.2	p_val_adj	group_name
GPC5	0	0.932317	11.0375	0.865	0.008	0	Tanycyte_Sheep vs Human
ADGRB3	0	0.90195	17.8566	0.8	0	0	Tanycyte_Sheep vs Human
RORA	0	0.922958	6.26951	0.86	0.081	0	Tanycyte_Sheep vs Human
PRKG1	0	0.906543	7.70361	0.82	0.042	0	Tanycyte_Sheep vs Human
ADGRV1	0	0.886468	18.042	0.773	0	0	Tanycyte_Sheep vs Human
CTNNA2	0	0.905765	6.99621	0.825	0.065	0	Tanycyte_Sheep vs Human
NAALADL2	0	0.887216	7.68222	0.781	0.027	0	Tanycyte_Sheep vs Human
MAML2	0	0.922069	5.99235	0.864	0.124	0	Tanycyte_Sheep vs Human
ADGRL3	0	0.864106	17.2025	0.726	0	0	Tanycyte_Sheep vs Human
NPAS3	0	0.97142	5.76487	0.954	0.228	0	Tanycyte_Sheep vs Human
CTNND2	0	0.916185	5.57535	0.854	0.137	0	Tanycyte_Sheep vs Human
CFAP54	0	0.840596	17.3053	0.68	0	0	Tanycyte_Sheep vs Human
PCDH9	0	0.952793	5.13311	0.932	0.254	0	Tanycyte_Sheep vs Human
PITPNC1	0	0.869031	5.88578	0.76	0.083	0	Tanycyte_Sheep vs Human
MDGA2	0	0.841824	7.08002	0.681	0.023	0	Tanycyte_Sheep vs Human
GLIS3	0	0.876081	5.11955	0.786	0.132	0	Tanycyte_Sheep vs Human
GABRB1	0	0.825505	8.45186	0.655	0.012	0	Tanycyte_Sheep vs Human
NCKAP5	0	0.896635	5.11471	0.831	0.19	0	Tanycyte_Sheep vs Human
TRPM3	0	0.832718	6.13425	0.681	0.063	0	Tanycyte_Sheep vs Human
ERBB4	0	0.877169	5.22807	0.796	0.179	0	Tanycyte_Sheep vs Human
NEGR1	0	0.838795	5.25186	0.697	0.091	0	Tanycyte_Sheep vs Human
TRPS1	0	0.856702	4.65841	0.76	0.16	0	Tanycyte_Sheep vs Human
ZBTB20	0	0.96724	4.61577	0.961	0.368	0	Tanycyte_Sheep vs Human
PPM1E	0	0.800418	8.00094	0.603	0.014	0	Tanycyte_Sheep vs Human
NLGN1	0	0.852246	4.73495	0.728	0.141	0	Tanycyte_Sheep vs Human
GRID2	0	0.804464	6.59009	0.609	0.026	0	Tanycyte_Sheep vs Human
ITPR2	0	0.795942	6.83968	0.604	0.021	0	Tanycyte_Sheep vs Human
SIK3	0	0.822246	5.17286	0.677	0.101	0	Tanycyte_Sheep vs Human
DGKB	0	0.792097	8.09251	0.585	0.012	0	Tanycyte_Sheep vs Human
NBEA	0	0.825099	4.67164	0.688	0.12	0	Tanycyte_Sheep vs Human
KCNQ1	0	0.781507	10.1874	0.564	0.002	0	Tanycyte_Sheep vs Human
CADM2	0	0.803391	6.0363	0.64	0.08	0	Tanycyte_Sheep vs Human
LHFPL3	0	0.824923	7.2603	0.572	0.016	0	Tanycyte_Sheep vs Human
TTC28	0	0.833684	4.78802	0.719	0.164	0	Tanycyte_Sheep vs Human
GABRB3	0	0.799114	5.11091	0.633	0.086	0	Tanycyte_Sheep vs Human
MAGI2	0	0.791332	5.54573	0.608	0.069	0	Tanycyte_Sheep vs Human
OPHN1	0	0.780649	5.72561	0.585	0.049	0	Tanycyte_Sheep vs Human
DCLK1	0	0.873484	3.82177	0.825	0.292	0	Tanycyte_Sheep vs Human
SYNE1	0	0.806905	5.05314	0.67	0.138	0	Tanycyte_Sheep vs Human
HDAC9	0	0.781048	6.04833	0.586	0.055	0	Tanycyte_Sheep vs Human
ALCAM	0	0.779957	5.02305	0.604	0.075	0	Tanycyte_Sheep vs Human
NR3C2	0	0.769627	6.75992	0.55	0.021	0	Tanycyte_Sheep vs Human
SOX5	0	0.885641	4.127	0.833	0.304	0	Tanycyte_Sheep vs Human
MECOM	0	0.765268	7.99573	0.545	0.017	0	Tanycyte_Sheep vs Human
BMPR1B	0	0.812981	4.71862	0.682	0.156	0	Tanycyte_Sheep vs Human
GRIK1	0	0.764359	7.93135	0.533	0.013	0	Tanycyte_Sheep vs Human
ARHGAP24	0	0.782031	5.59427	0.575	0.061	0	Tanycyte_Sheep vs Human
DTNA	0	0.808241	4.10796	0.68	0.168	0	Tanycyte_Sheep vs Human
TUT4	0	0.756307	15.8924	0.511	0	0	Tanycyte_Sheep vs Human
PRKN	0	0.754014	16.0662	0.508	0	0	Tanycyte_Sheep vs Human
PDZRN4	0	0.759577	6.32263	0.537	0.029	0	Tanycyte_Sheep vs Human
PTPRD	0	0.805609	4.97916	0.622	0.115	0	Tanycyte_Sheep vs Human
NCAM2	0	0.762322	5.77294	0.545	0.041	0	Tanycyte_Sheep vs Human
NRXN1	0	0.804144	4.15434	0.671	0.169	0	Tanycyte_Sheep vs Human
RFX3	0	0.832401	3.94668	0.741	0.25	0	Tanycyte_Sheep vs Human
PARD3B	0	0.772465	4.70728	0.593	0.103	0	Tanycyte_Sheep vs Human
PTPRG	0	0.78739	4.23971	0.634	0.144	0	Tanycyte_Sheep vs Human
CSMD1	0	0.747147	8.75362	0.492	0.005	0	Tanycyte_Sheep vs Human
LRRC9	0	0.751947	5.70405	0.524	0.038	0	Tanycyte_Sheep vs Human
LRP1B	0	0.745304	7.37497	0.494	0.016	0	Tanycyte_Sheep vs Human
SLC1A3	0	0.877193	3.74175	0.846	0.368	0	Tanycyte_Sheep vs Human
EXOC6B	0	0.757639	4.71695	0.555	0.086	0	Tanycyte_Sheep vs Human
FBXL7	0	0.7453	5.59234	0.521	0.053	0	Tanycyte_Sheep vs Human
BTBD9	0	0.738271	6.28658	0.49	0.025	0	Tanycyte_Sheep vs Human
TMTC2	0	0.78533	3.91138	0.648	0.184	0	Tanycyte_Sheep vs Human
RALYL	0	0.73789	5.57672	0.502	0.042	0	Tanycyte_Sheep vs Human
SPAG1	0	0.745357	4.64446	0.531	0.072	0	Tanycyte_Sheep vs Human
TMEM108	0	0.745735	6.17381	0.484	0.025	0	Tanycyte_Sheep vs Human
ZSWIM5	0	0.733915	6.68163	0.482	0.026	0	Tanycyte_Sheep vs Human
ARMC2	0	0.734145	6.45267	0.483	0.028	0	Tanycyte_Sheep vs Human
DENND1A	0	0.737951	5.1759	0.501	0.051	0	Tanycyte_Sheep vs Human
PCDH7	0	0.751241	4.6654	0.553	0.108	0	Tanycyte_Sheep vs Human
SLC4A4	0	0.736972	4.31603	0.521	0.08	0	Tanycyte_Sheep vs Human
ZFPM2	0	0.721906	7.49489	0.452	0.012	0	Tanycyte_Sheep vs Human
SPON1	0	0.721904	15.9612	0.439	0	0	Tanycyte_Sheep vs Human
ADAMTSL1	0	0.721596	6.78416	0.458	0.02	0	Tanycyte_Sheep vs Human
PRKD1	0	0.724905	5.42771	0.476	0.046	0	Tanycyte_Sheep vs Human
KIAA0825	0	0.723332	5.51949	0.474	0.045	0	Tanycyte_Sheep vs Human
CFAP69	0	0.717317	15.6501	0.429	0	0	Tanycyte_Sheep vs Human
BICRAL	0	0.712156	15.5946	0.424	0	0	Tanycyte_Sheep vs Human
DIAPH2	0	0.722749	5.31206	0.472	0.048	0	Tanycyte_Sheep vs Human
MRTFB	0	0.711583	15.5694	0.42	0	0	Tanycyte_Sheep vs Human
DNAH5	0	0.709779	7.11907	0.427	0.01	0	Tanycyte_Sheep vs Human
ARMC3	0	0.724294	4.50948	0.483	0.066	0	Tanycyte_Sheep vs Human
SHISA6	0	0.71033	7.82469	0.422	0.007	0	Tanycyte_Sheep vs Human
KIF27	0	0.716941	4.66429	0.476	0.069	0	Tanycyte_Sheep vs Human
CACNB2	0	0.711498	5.86662	0.429	0.025	0	Tanycyte_Sheep vs Human
CNTN1	0	0.704682	6.1735	0.423	0.02	0	Tanycyte_Sheep vs Human
KCNT2	0	0.715153	5.54358	0.437	0.039	0	Tanycyte_Sheep vs Human
SLC7A11	0	0.703371	5.98415	0.425	0.028	0	Tanycyte_Sheep vs Human
MAP3K5	0	0.697862	7.78646	0.399	0.006	0	Tanycyte_Sheep vs Human
LUZP2	0	0.70877	4.95016	0.458	0.066	0	Tanycyte_Sheep vs Human
CRB1	0	0.705083	5.3292	0.442	0.051	0	Tanycyte_Sheep vs Human
BBS9	0	0.707568	4.95836	0.443	0.053	0	Tanycyte_Sheep vs Human
CCSER1	0	0.771375	7.00143	0.394	0.011	0	Tanycyte_Sheep vs Human
PDGFD	0	0.698586	5.88473	0.421	0.039	0	Tanycyte_Sheep vs Human
CEP126	0	0.693807	15.6104	0.381	0	0	Tanycyte_Sheep vs Human
PCNX4	0	0.69094	15.3887	0.381	0	0	Tanycyte_Sheep vs Human
ZBTB7C	0	0.692884	6.45322	0.394	0.014	0	Tanycyte_Sheep vs Human
KIAA1217	0	0.700309	5.17862	0.428	0.05	0	Tanycyte_Sheep vs Human
SORCS1	0	0.710984	4.87689	0.427	0.052	0	Tanycyte_Sheep vs Human
CCDC148	0	0.696997	4.73614	0.422	0.05	0	Tanycyte_Sheep vs Human
RAD51B	0	0.693776	5.50265	0.417	0.046	0	Tanycyte_Sheep vs Human
DNAH9	0	0.693322	5.0883	0.415	0.044	0	Tanycyte_Sheep vs Human
ULK4	0	0.692389	5.19343	0.407	0.039	0	Tanycyte_Sheep vs Human
SPAG17	0	0.692158	4.88142	0.412	0.05	0	Tanycyte_Sheep vs Human
CARMIL1	0	0.680619	15.4237	0.36	0	0	Tanycyte_Sheep vs Human
CABCOCO1	0	0.677752	15.3324	0.356	0	0	Tanycyte_Sheep vs Human
IGSF11	0	0.680281	5.9178	0.373	0.021	0	Tanycyte_Sheep vs Human
FILIP1L	0	0.678479	6.26672	0.378	0.028	0	Tanycyte_Sheep vs Human
DTHD1	0	0.675276	8.39239	0.353	0.003	0	Tanycyte_Sheep vs Human
ARHGAP26	0	0.680043	5.20681	0.383	0.034	0	Tanycyte_Sheep vs Human
GAREM1	0	0.681193	15.0132	0.349	0	0	Tanycyte_Sheep vs Human
PLEKHA7	0	0.679135	5.67795	0.377	0.029	0	Tanycyte_Sheep vs Human
RADIL	0	0.675585	5.74188	0.369	0.026	0	Tanycyte_Sheep vs Human
NRG3	0	0.675001	6.99973	0.359	0.016	0	Tanycyte_Sheep vs Human
CFAP44	0	0.670872	15.7361	0.342	0	0	Tanycyte_Sheep vs Human
PTPRM	0	0.675014	5.08976	0.376	0.036	0	Tanycyte_Sheep vs Human
NSD3	0	0.671445	15.0497	0.339	0	0	Tanycyte_Sheep vs Human
TMEM117	0	0.674281	5.5404	0.365	0.026	0	Tanycyte_Sheep vs Human
CFAP61	0	0.668005	15.5287	0.336	0	0	Tanycyte_Sheep vs Human
PHACTR1	0	0.681916	5.2799	0.368	0.032	0	Tanycyte_Sheep vs Human
STARD13	0	0.668338	7.24863	0.344	0.009	0	Tanycyte_Sheep vs Human
CFAP46	0	0.666284	15.4719	0.331	0	0	Tanycyte_Sheep vs Human
SEPTIN7	0	0.663991	14.9477	0.322	0	0	Tanycyte_Sheep vs Human
WDR49	0	0.661037	5.67388	0.341	0.026	0	Tanycyte_Sheep vs Human
CNTN4	0	0.722277	4.24574	0.388	0.074	0	Tanycyte_Sheep vs Human
TSHR	0	0.658399	6.32343	0.326	0.012	0	Tanycyte_Sheep vs Human
PLCB1	0	0.660912	5.99694	0.333	0.02	0	Tanycyte_Sheep vs Human
ZNF438	0	0.661477	5.28202	0.345	0.032	0	Tanycyte_Sheep vs Human
CACNA2D3	0	0.698771	8.94289	0.311	0.002	0	Tanycyte_Sheep vs Human
EML5	0	0.665478	6.23264	0.323	0.014	0	Tanycyte_Sheep vs Human
DOCK10	0	0.660761	6.99618	0.315	0.008	0	Tanycyte_Sheep vs Human
KCND2	0	0.659793	6.52574	0.322	0.015	0	Tanycyte_Sheep vs Human
FLACC1	0	0.650803	15.081	0.302	0	0	Tanycyte_Sheep vs Human
PDE7B	0	0.652026	7.08125	0.31	0.01	0	Tanycyte_Sheep vs Human
RYR2	0	0.751996	10.4044	0.3	0.001	0	Tanycyte_Sheep vs Human
LMNTD1	0	0.649083	15.3117	0.298	0	0	Tanycyte_Sheep vs Human
PLPP3	0	0.647936	14.9037	0.296	0	0	Tanycyte_Sheep vs Human
CNTN5	0	0.650675	9.29891	0.294	0.003	0	Tanycyte_Sheep vs Human
ADGRL2	0	0.68922	14.6642	0.29	0	0	Tanycyte_Sheep vs Human
ARHGEF28	0	0.645595	9.19163	0.29	0.001	0	Tanycyte_Sheep vs Human
RGS7	0	0.650277	6.42082	0.298	0.012	0	Tanycyte_Sheep vs Human
ERBIN	0	0.641628	14.7137	0.282	0	0	Tanycyte_Sheep vs Human
MYLK3	0	0.640439	14.131	0.281	0	0	Tanycyte_Sheep vs Human
LRRIQ3	0	0.642089	5.93556	0.296	0.016	0	Tanycyte_Sheep vs Human
CHSY3	0	0.640841	9.0714	0.281	0.003	0	Tanycyte_Sheep vs Human
PLD5	0	0.644206	5.62658	0.295	0.018	0	Tanycyte_Sheep vs Human
UMAD1	0	0.642775	14.573	0.276	0	0	Tanycyte_Sheep vs Human
SLC9A9	0	0.639547	5.649	0.291	0.015	0	Tanycyte_Sheep vs Human
GRM5	0	0.64401	6.95537	0.284	0.008	0	Tanycyte_Sheep vs Human
DGKI	0	0.661499	4.8957	0.302	0.029	0	Tanycyte_Sheep vs Human
DLG2	0	0.698	4.78428	0.307	0.035	0	Tanycyte_Sheep vs Human
DNAH11	0	0.637373	6.29903	0.281	0.01	0	Tanycyte_Sheep vs Human
HSD11B1	0	0.63553	9.77732	0.269	0.001	0	Tanycyte_Sheep vs Human
OGA	0	0.635321	14.5878	0.267	0	0	Tanycyte_Sheep vs Human
ITPRID2	0	0.633028	14.8432	0.266	0	0	Tanycyte_Sheep vs Human
KIAA2012	0	0.633601	14.9788	0.265	0	0	Tanycyte_Sheep vs Human
SLC39A12	0	0.633497	5.96384	0.275	0.01	0	Tanycyte_Sheep vs Human
NKAIN2	0	0.673009	5.77107	0.281	0.017	0	Tanycyte_Sheep vs Human
SYNPO2	0	0.628747	6.81809	0.266	0.005	0	Tanycyte_Sheep vs Human
GRIK2	0	0.700105	5.02572	0.287	0.029	0	Tanycyte_Sheep vs Human
ERICH3	0	0.627867	14.6064	0.256	0	0	Tanycyte_Sheep vs Human
MRTFA	0	0.629014	14.6192	0.253	0	0	Tanycyte_Sheep vs Human
PPP2R2C	0	0.624834	6.05153	0.256	0.01	0	Tanycyte_Sheep vs Human
PDE4D	6.27955e-308	0.665699	5.20742	0.327	0.031	8.80518e-304	Tanycyte_Sheep vs Human
DNAH6	3.49973e-306	0.655408	5.16149	0.331	0.029	4.90732e-302	Tanycyte_Sheep vs Human
SGCD	4.04364e-305	0.65132	5.2555	0.312	0.022	5.67e-301	Tanycyte_Sheep vs Human
TOX	4.32292e-303	0.739301	4.38546	0.534	0.11	6.0616e-299	Tanycyte_Sheep vs Human
RIMS2	1.97225e-301	0.702259	4.19293	0.353	0.059	2.76549e-297	Tanycyte_Sheep vs Human
TENM3	6.79114e-300	0.784401	3.90308	0.644	0.185	9.52254e-296	Tanycyte_Sheep vs Human
DPYD	1.61385e-299	0.65209	5.7435	0.284	0.028	2.26294e-295	Tanycyte_Sheep vs Human
GPHN	3.87709e-299	0.711947	4.36318	0.459	0.077	5.43646e-295	Tanycyte_Sheep vs Human
EYA4	1.8636e-297	0.634712	5.84587	0.283	0.014	2.61314e-293	Tanycyte_Sheep vs Human
COL9A3	9.42875e-296	0.760938	4.36405	0.593	0.145	1.3221e-291	Tanycyte_Sheep vs Human
NEK10	3.12383e-294	0.638211	5.08925	0.251	0.021	4.38024e-290	Tanycyte_Sheep vs Human
CACNA2D1	3.05345e-290	0.671048	4.7602	0.338	0.033	4.28154e-286	Tanycyte_Sheep vs Human
EFCAB6	1.04132e-287	0.634284	5.58732	0.282	0.021	1.46013e-283	Tanycyte_Sheep vs Human
FBXL17	6.26688e-285	0.723498	4.06075	0.498	0.099	8.78742e-281	Tanycyte_Sheep vs Human
ADCY2	6.50576e-282	0.670195	4.47171	0.373	0.046	9.12238e-278	Tanycyte_Sheep vs Human
SLC8A1	6.86876e-276	0.696642	3.93576	0.295	0.065	9.63137e-272	Tanycyte_Sheep vs Human
MAP2	8.37866e-275	0.851363	2.58253	0.845	0.561	1.17486e-270	Tanycyte_Sheep vs Human
NFIA	7.19248e-269	0.823552	2.70163	0.794	0.376	1.00853e-264	Tanycyte_Sheep vs Human
SORBS1	2.04242e-264	0.673884	4.59124	0.385	0.047	2.86388e-260	Tanycyte_Sheep vs Human
GRIK4	2.52744e-264	0.627947	4.92939	0.272	0.021	3.54397e-260	Tanycyte_Sheep vs Human
ZBBX	4.19906e-263	0.65004	4.87206	0.323	0.035	5.88792e-259	Tanycyte_Sheep vs Human
DNAH7	7.12456e-262	0.677233	4.30884	0.394	0.06	9.99006e-258	Tanycyte_Sheep vs Human
NRF1	5.24133e-261	0.653142	4.97405	0.334	0.038	7.34939e-257	Tanycyte_Sheep vs Human
DISP1	7.22035e-259	0.63801	5.40174	0.297	0.026	1.01244e-254	Tanycyte_Sheep vs Human
SEMA6D	2.23802e-256	0.723672	3.61024	0.513	0.117	3.13816e-252	Tanycyte_Sheep vs Human
RABGAP1L	2.54959e-256	0.666386	4.81368	0.353	0.044	3.57503e-252	Tanycyte_Sheep vs Human
DOCK4	5.16526e-249	0.646735	4.90187	0.311	0.033	7.24273e-245	Tanycyte_Sheep vs Human
GRIP1	5.88795e-244	0.650842	5.15676	0.311	0.038	8.25609e-240	Tanycyte_Sheep vs Human
VPS13B	1.79079e-243	0.67717	4.30925	0.397	0.064	2.51105e-239	Tanycyte_Sheep vs Human
BCAS3	3.4651e-238	0.65889	4.78479	0.349	0.046	4.85876e-234	Tanycyte_Sheep vs Human
SESN1	6.6938e-238	0.642611	5.27798	0.312	0.034	9.38605e-234	Tanycyte_Sheep vs Human
DMD	1.84395e-236	0.693399	4.12706	0.444	0.09	2.58559e-232	Tanycyte_Sheep vs Human
CDH20	8.03605e-236	0.630557	5.20203	0.283	0.029	1.12682e-231	Tanycyte_Sheep vs Human
JAZF1	3.45363e-235	0.649965	4.61281	0.327	0.041	4.84268e-231	Tanycyte_Sheep vs Human
DRC1	3.54265e-235	0.666539	4.24926	0.375	0.059	4.9675e-231	Tanycyte_Sheep vs Human
STAG1	4.67461e-235	0.769616	3.37664	0.643	0.245	6.55474e-231	Tanycyte_Sheep vs Human
PREX2	5.48631e-235	0.743822	3.89158	0.573	0.182	7.6929e-231	Tanycyte_Sheep vs Human
SOX6	8.40213e-235	0.770038	3.28451	0.649	0.253	1.17815e-230	Tanycyte_Sheep vs Human
MAOA	2.20572e-233	0.638079	4.7373	0.303	0.032	3.09286e-229	Tanycyte_Sheep vs Human
MAGI1	5.03479e-233	0.761853	3.41743	0.624	0.228	7.05978e-229	Tanycyte_Sheep vs Human
DAB1	9.20874e-232	0.669428	4.07024	0.314	0.063	1.29125e-227	Tanycyte_Sheep vs Human
TNIK	1.03317e-231	0.723769	3.54424	0.526	0.133	1.44872e-227	Tanycyte_Sheep vs Human
FBXL13	2.07267e-231	0.651187	5.11818	0.334	0.044	2.9063e-227	Tanycyte_Sheep vs Human
FHIT	6.05953e-229	0.690837	4.075	0.438	0.089	8.49667e-225	Tanycyte_Sheep vs Human
GABRG1	1.64008e-223	0.627675	4.39825	0.28	0.029	2.29973e-219	Tanycyte_Sheep vs Human
NEDD4L	1.7732e-220	0.690975	4.0864	0.425	0.092	2.48638e-216	Tanycyte_Sheep vs Human
PARD3	3.25944e-219	0.727235	3.85915	0.536	0.159	4.57039e-215	Tanycyte_Sheep vs Human
NOL4	6.4333e-219	0.664705	4.2356	0.338	0.058	9.02078e-215	Tanycyte_Sheep vs Human
AHCYL2	1.08759e-214	0.648252	4.52017	0.331	0.05	1.52502e-210	Tanycyte_Sheep vs Human
SASH1	1.61732e-213	0.671207	4.43519	0.391	0.07	2.26781e-209	Tanycyte_Sheep vs Human
PKP4	7.02212e-213	0.690024	4.48336	0.436	0.099	9.84641e-209	Tanycyte_Sheep vs Human
PDE1A	3.60534e-212	0.683102	4.14231	0.408	0.093	5.05541e-208	Tanycyte_Sheep vs Human
FTO	3.01932e-211	0.683038	4.06462	0.422	0.088	4.23368e-207	Tanycyte_Sheep vs Human
TNS1	1.94037e-209	0.619997	4.73337	0.263	0.023	2.72079e-205	Tanycyte_Sheep vs Human
CACHD1	3.02234e-207	0.682678	4.26451	0.425	0.089	4.23792e-203	Tanycyte_Sheep vs Human
SYBU	2.00897e-205	0.687011	3.83259	0.428	0.1	2.81698e-201	Tanycyte_Sheep vs Human
TCF12	4.28747e-204	0.759792	3.18927	0.636	0.276	6.01189e-200	Tanycyte_Sheep vs Human
TRIO	1.24986e-203	0.686869	3.93744	0.435	0.093	1.75256e-199	Tanycyte_Sheep vs Human
CCDC39	3.72827e-203	0.661852	4.02992	0.373	0.069	5.22779e-199	Tanycyte_Sheep vs Human
SLC16A2	1.76381e-199	0.670046	4.4206	0.393	0.082	2.47322e-195	Tanycyte_Sheep vs Human
RASAL2	1.9697e-197	0.723422	3.78305	0.541	0.184	2.76191e-193	Tanycyte_Sheep vs Human
ANK2	3.91985e-197	0.743651	2.92451	0.602	0.239	5.49641e-193	Tanycyte_Sheep vs Human
NTRK2	1.10618e-196	0.774257	2.0644	0.756	0.373	1.55109e-192	Tanycyte_Sheep vs Human
VWA8	2.22339e-196	0.617778	4.8376	0.257	0.028	3.11764e-192	Tanycyte_Sheep vs Human
GPM6A	3.23959e-196	0.797668	2.50238	0.797	0.584	4.54255e-192	Tanycyte_Sheep vs Human
NAV2	3.61867e-196	0.676447	4.04723	0.407	0.093	5.0741e-192	Tanycyte_Sheep vs Human
AUH	1.9475e-195	0.661062	4.182	0.37	0.07	2.73079e-191	Tanycyte_Sheep vs Human
ST6GALNAC3	9.76101e-195	0.658504	4.37797	0.357	0.068	1.36869e-190	Tanycyte_Sheep vs Human
SPEF2	1.32893e-194	0.692537	4.08319	0.46	0.12	1.86343e-190	Tanycyte_Sheep vs Human
ARHGEF4	2.67803e-194	0.637115	4.42351	0.308	0.047	3.75513e-190	Tanycyte_Sheep vs Human
DST	6.44579e-193	0.769084	2.55364	0.688	0.357	9.03829e-189	Tanycyte_Sheep vs Human
RGS22	7.40556e-190	0.63012	4.89471	0.292	0.043	1.03841e-185	Tanycyte_Sheep vs Human
EXT1	3.02866e-189	0.699038	3.8052	0.477	0.135	4.24679e-185	Tanycyte_Sheep vs Human
CLASP2	4.6605e-182	0.714568	3.19568	0.53	0.183	6.53495e-178	Tanycyte_Sheep vs Human
NCALD	1.87656e-181	0.718236	3.48395	0.537	0.2	2.63131e-177	Tanycyte_Sheep vs Human
SLC25A21	7.88838e-180	0.614606	5.08701	0.255	0.032	1.10611e-175	Tanycyte_Sheep vs Human
DYM	2.1698e-179	0.653008	4.0659	0.353	0.072	3.0425e-175	Tanycyte_Sheep vs Human
ANKS1B	1.94146e-178	0.676645	3.57315	0.396	0.105	2.72232e-174	Tanycyte_Sheep vs Human
NEK11	5.98982e-178	0.670894	3.69817	0.407	0.101	8.39892e-174	Tanycyte_Sheep vs Human
COL4A6	2.35923e-177	0.643316	4.28275	0.331	0.061	3.30811e-173	Tanycyte_Sheep vs Human
HYDIN	1.23034e-175	0.660304	4.05288	0.376	0.086	1.72518e-171	Tanycyte_Sheep vs Human
ZNF654	6.95457e-173	0.633555	4.58846	0.305	0.05	9.7517e-169	Tanycyte_Sheep vs Human
PDE5A	1.0347e-170	0.617702	4.99077	0.265	0.031	1.45085e-166	Tanycyte_Sheep vs Human
SETBP1	2.37951e-169	0.708396	3.35674	0.522	0.188	3.33656e-165	Tanycyte_Sheep vs Human
KIAA1328	1.04844e-167	0.66596	3.88922	0.398	0.099	1.47012e-163	Tanycyte_Sheep vs Human
SSBP2	2.86636e-167	0.760461	2.73821	0.69	0.433	4.01921e-163	Tanycyte_Sheep vs Human
NEBL	3.31641e-167	0.649393	3.50718	0.308	0.075	4.65028e-163	Tanycyte_Sheep vs Human
AFF1	4.44669e-167	0.631017	4.54449	0.302	0.05	6.23515e-163	Tanycyte_Sheep vs Human
BICC1	8.57304e-166	0.626369	4.32042	0.29	0.045	1.20211e-161	Tanycyte_Sheep vs Human
CCDC30	1.71294e-165	0.697377	3.41763	0.491	0.168	2.40189e-161	Tanycyte_Sheep vs Human
PLCB4	8.48566e-165	0.622656	4.54965	0.265	0.041	1.18986e-160	Tanycyte_Sheep vs Human
NRCAM	9.93803e-165	0.730505	3.01061	0.592	0.278	1.39351e-160	Tanycyte_Sheep vs Human
FAM227B	4.64938e-164	0.642427	4.26931	0.334	0.07	6.51936e-160	Tanycyte_Sheep vs Human
WDFY2	2.99597e-163	0.618913	4.57058	0.271	0.04	4.20094e-159	Tanycyte_Sheep vs Human
CHL1	2.13858e-162	0.620141	4.28713	0.274	0.038	2.99871e-158	Tanycyte_Sheep vs Human
PLEKHG1	2.85542e-162	0.653629	3.73529	0.367	0.087	4.00387e-158	Tanycyte_Sheep vs Human
PPP2R3A	2.28212e-161	0.662238	4.02708	0.389	0.096	3.19999e-157	Tanycyte_Sheep vs Human
CCDC171	3.12413e-160	0.663138	3.88252	0.393	0.1	4.38065e-156	Tanycyte_Sheep vs Human
MBD5	1.66893e-157	0.62708	4.27944	0.291	0.051	2.34018e-153	Tanycyte_Sheep vs Human
CELF2	1.91435e-157	0.758956	2.10118	0.713	0.498	2.68431e-153	Tanycyte_Sheep vs Human
TMEM178B	7.0964e-157	0.647596	3.34094	0.303	0.079	9.95057e-153	Tanycyte_Sheep vs Human
FSIP1	1.03426e-156	0.633723	4.20882	0.312	0.063	1.45024e-152	Tanycyte_Sheep vs Human
EXOC4	3.50026e-156	0.693978	3.36845	0.484	0.174	4.90807e-152	Tanycyte_Sheep vs Human
LDB2	2.22974e-155	0.658536	3.61672	0.375	0.086	3.12654e-151	Tanycyte_Sheep vs Human
PHF21A	4.20979e-154	0.677577	3.61247	0.439	0.138	5.90296e-150	Tanycyte_Sheep vs Human
HLCS	1.43271e-153	0.626411	4.14254	0.295	0.055	2.00894e-149	Tanycyte_Sheep vs Human
BAALC	5.49554e-152	0.626529	4.14913	0.295	0.049	7.70585e-148	Tanycyte_Sheep vs Human
MYO1E	3.65903e-150	0.612565	4.46979	0.258	0.042	5.13069e-146	Tanycyte_Sheep vs Human
PTPRT	4.23155e-150	0.649669	3.45078	0.329	0.09	5.93348e-146	Tanycyte_Sheep vs Human
RIN2	1.71835e-149	0.647193	3.3456	0.358	0.083	2.40947e-145	Tanycyte_Sheep vs Human
KIAA1549L	7.41797e-149	0.637213	3.95238	0.292	0.071	1.04015e-144	Tanycyte_Sheep vs Human
PPP1R9A	1.50873e-148	0.703347	3.03199	0.525	0.219	2.11555e-144	Tanycyte_Sheep vs Human
TCF4	1.72616e-148	0.756883	2.14027	0.737	0.557	2.42042e-144	Tanycyte_Sheep vs Human
MBNL2	2.68833e-148	0.67393	3.30846	0.435	0.132	3.76958e-144	Tanycyte_Sheep vs Human
NCAM1	2.74958e-148	0.731167	2.68822	0.62	0.333	3.85546e-144	Tanycyte_Sheep vs Human
DAPK1	1.2728e-147	0.628275	4.3856	0.3	0.058	1.78472e-143	Tanycyte_Sheep vs Human
DPP6	1.07258e-146	0.672662	2.54027	0.33	0.135	1.50397e-142	Tanycyte_Sheep vs Human
TNRC6A	2.6983e-145	0.728216	2.56732	0.614	0.334	3.78356e-141	Tanycyte_Sheep vs Human
KANSL1L	9.80698e-145	0.638089	3.9027	0.331	0.073	1.37513e-140	Tanycyte_Sheep vs Human
ETV6	2.37421e-144	0.614443	4.6482	0.264	0.044	3.32911e-140	Tanycyte_Sheep vs Human
STON2	4.64166e-144	0.643072	3.657	0.346	0.086	6.50854e-140	Tanycyte_Sheep vs Human
CIT	4.49008e-143	0.641785	3.99852	0.342	0.084	6.29599e-139	Tanycyte_Sheep vs Human
TTLL5	3.4813e-142	0.633994	3.99341	0.312	0.071	4.88148e-138	Tanycyte_Sheep vs Human
PPP2R2B	4.52238e-142	0.656363	3.27864	0.353	0.103	6.34128e-138	Tanycyte_Sheep vs Human
CACNA1A	1.7552e-141	0.614271	4.29245	0.261	0.043	2.46113e-137	Tanycyte_Sheep vs Human
ABLIM1	5.38797e-141	0.666415	3.74045	0.375	0.128	7.55501e-137	Tanycyte_Sheep vs Human
WWOX	1.57925e-140	0.656669	3.73033	0.384	0.11	2.21442e-136	Tanycyte_Sheep vs Human
EIF4G3	2.16898e-140	0.716323	2.73486	0.578	0.295	3.04135e-136	Tanycyte_Sheep vs Human
FNBP1	3.11158e-139	0.670134	3.33819	0.432	0.137	4.36306e-135	Tanycyte_Sheep vs Human
PPIL6	4.59766e-139	0.662415	3.47265	0.408	0.129	6.44684e-135	Tanycyte_Sheep vs Human
TSGA10	1.02495e-138	0.63265	4.13011	0.319	0.071	1.43718e-134	Tanycyte_Sheep vs Human
LIMCH1	1.18294e-137	0.698137	2.92637	0.528	0.201	1.65872e-133	Tanycyte_Sheep vs Human
LDLRAD3	8.64396e-136	0.657609	3.48263	0.396	0.122	1.21206e-131	Tanycyte_Sheep vs Human
PTPRK	1.27119e-135	0.64588	3.65681	0.329	0.09	1.78247e-131	Tanycyte_Sheep vs Human
AKT3	2.09731e-135	0.675743	3.36297	0.45	0.165	2.94085e-131	Tanycyte_Sheep vs Human
ARID1B	7.92701e-135	0.677312	3.34608	0.454	0.165	1.11153e-130	Tanycyte_Sheep vs Human
CLK1	2.67818e-134	0.714673	2.67025	0.586	0.314	3.75534e-130	Tanycyte_Sheep vs Human
SBF2	5.7321e-134	0.657752	3.27387	0.398	0.118	8.03755e-130	Tanycyte_Sheep vs Human
MAST4	6.92482e-134	0.619805	3.88981	0.257	0.055	9.70998e-130	Tanycyte_Sheep vs Human
SLIT2	9.97877e-132	0.71116	2.55096	0.583	0.309	1.39922e-127	Tanycyte_Sheep vs Human
WDR17	6.84147e-131	0.609453	3.83139	0.257	0.048	9.59311e-127	Tanycyte_Sheep vs Human
ALMS1	9.70702e-129	0.66472	3.35509	0.423	0.148	1.36112e-124	Tanycyte_Sheep vs Human
DZANK1	2.21086e-128	0.631382	3.47819	0.315	0.081	3.10006e-124	Tanycyte_Sheep vs Human
PCDH10	1.08579e-126	0.62151	3.65379	0.295	0.064	1.5225e-122	Tanycyte_Sheep vs Human
TBC1D32	4.3816e-124	0.613663	3.88225	0.271	0.055	6.14388e-120	Tanycyte_Sheep vs Human
BRAF	1.1571e-123	0.635545	3.59902	0.334	0.09	1.62248e-119	Tanycyte_Sheep vs Human
DCAF6	5.12043e-123	0.624925	3.77105	0.305	0.071	7.17987e-119	Tanycyte_Sheep vs Human
MACF1	7.29276e-123	0.722482	2.20462	0.644	0.433	1.02259e-118	Tanycyte_Sheep vs Human
PTPRZ1	7.92434e-123	0.740613	1.26514	0.834	0.77	1.11115e-118	Tanycyte_Sheep vs Human
PTGDS	1.9434e-120	0.628727	4.34142	0.32	0.058	2.72504e-116	Tanycyte_Sheep vs Human
DENND2A	4.61709e-118	0.611781	4.02557	0.269	0.057	6.47408e-114	Tanycyte_Sheep vs Human
HS2ST1	1.21642e-115	0.675284	3.10669	0.474	0.21	1.70567e-111	Tanycyte_Sheep vs Human
TMEM135	2.25049e-115	0.614217	3.83842	0.278	0.063	3.15564e-111	Tanycyte_Sheep vs Human
AUTS2	1.24347e-113	0.680785	3.06535	0.489	0.235	1.74359e-109	Tanycyte_Sheep vs Human
KAZN	3.56396e-112	0.639675	3.22794	0.319	0.11	4.99738e-108	Tanycyte_Sheep vs Human
ATXN1	5.77883e-112	0.631448	3.25303	0.335	0.098	8.10307e-108	Tanycyte_Sheep vs Human
SPATA17	7.471e-112	0.617559	3.64899	0.292	0.074	1.04758e-107	Tanycyte_Sheep vs Human
KCTD1	3.00495e-111	0.621036	4.13092	0.302	0.072	4.21354e-107	Tanycyte_Sheep vs Human
NSMCE2	2.28954e-109	0.654666	3.25364	0.409	0.154	3.21039e-105	Tanycyte_Sheep vs Human
MKLN1	3.06028e-108	0.669398	2.83709	0.464	0.208	4.29113e-104	Tanycyte_Sheep vs Human
BICD1	3.58724e-108	0.664338	2.89026	0.448	0.186	5.03003e-104	Tanycyte_Sheep vs Human
EFNA5	4.31408e-107	0.707631	2.0197	0.647	0.443	6.04921e-103	Tanycyte_Sheep vs Human
CEP112	6.30644e-107	0.627423	3.45305	0.315	0.097	8.84289e-103	Tanycyte_Sheep vs Human
NCOA1	6.82749e-106	0.642891	3.35598	0.374	0.131	9.5735e-102	Tanycyte_Sheep vs Human
CC2D2A	4.38161e-105	0.640002	3.17353	0.369	0.126	6.1439e-101	Tanycyte_Sheep vs Human
KMT2C	7.50608e-104	0.678932	2.71507	0.51	0.262	1.0525e-99	Tanycyte_Sheep vs Human
RERE	8.08811e-104	0.702744	2.08928	0.612	0.414	1.13411e-99	Tanycyte_Sheep vs Human
CCDC146	6.47406e-103	0.626827	3.20935	0.329	0.1	9.07792e-99	Tanycyte_Sheep vs Human
ZNF609	1.77635e-102	0.648267	3.14383	0.394	0.152	2.4908e-98	Tanycyte_Sheep vs Human
GTDC1	2.03423e-102	0.604544	3.87317	0.256	0.06	2.85239e-98	Tanycyte_Sheep vs Human
USP54	1.25644e-101	0.604568	3.54077	0.258	0.063	1.76178e-97	Tanycyte_Sheep vs Human
STXBP4	2.32426e-101	0.624857	3.40285	0.321	0.099	3.25907e-97	Tanycyte_Sheep vs Human
GBE1	3.29406e-101	0.606063	3.63729	0.263	0.065	4.61893e-97	Tanycyte_Sheep vs Human
KIF13A	3.61372e-100	0.621567	3.47884	0.312	0.093	5.06716e-96	Tanycyte_Sheep vs Human
DOCK1	3.79447e-100	0.632722	3.42771	0.35	0.107	5.3206e-96	Tanycyte_Sheep vs Human
GPC6	4.33773e-100	0.656334	3.26911	0.429	0.18	6.08237e-96	Tanycyte_Sheep vs Human
EPB41L2	7.55889e-100	0.655929	3.08857	0.428	0.162	1.05991e-95	Tanycyte_Sheep vs Human
PGBD1	3.21135e-99	0.608165	4.02118	0.269	0.068	4.50296e-95	Tanycyte_Sheep vs Human
ROBO1	1.41748e-98	0.650369	2.38299	0.283	0.158	1.98759e-94	Tanycyte_Sheep vs Human
CDK14	2.15358e-98	0.639006	3.50674	0.368	0.126	3.01975e-94	Tanycyte_Sheep vs Human
FOXN3	1.68139e-97	0.649883	3.34554	0.409	0.167	2.35765e-93	Tanycyte_Sheep vs Human
CNTNAP2	3.33174e-96	0.6552	2.2949	0.273	0.182	4.67177e-92	Tanycyte_Sheep vs Human
MEF2C	6.17911e-96	0.63722	3.01575	0.36	0.112	8.66435e-92	Tanycyte_Sheep vs Human
PLXDC2	1.22939e-95	0.612579	3.64356	0.286	0.072	1.72385e-91	Tanycyte_Sheep vs Human
DIP2C	3.04221e-95	0.624191	3.17649	0.317	0.105	4.26579e-91	Tanycyte_Sheep vs Human
FNDC3B	3.51354e-94	0.636413	2.9165	0.372	0.137	4.92668e-90	Tanycyte_Sheep vs Human
GPCPD1	3.25692e-93	0.624254	3.45586	0.328	0.107	4.56685e-89	Tanycyte_Sheep vs Human
PBX1	1.05548e-91	0.701057	1.79048	0.666	0.567	1.48e-87	Tanycyte_Sheep vs Human
JMJD1C	1.7507e-91	0.678962	2.35253	0.54	0.329	2.45483e-87	Tanycyte_Sheep vs Human
LRCH3	5.75709e-91	0.641348	3.03239	0.391	0.159	8.0726e-87	Tanycyte_Sheep vs Human
SIPA1L1	2.42349e-90	0.62345	3.48795	0.329	0.114	3.39822e-86	Tanycyte_Sheep vs Human
SIPA1L2	8.49378e-89	0.601388	3.74275	0.258	0.065	1.191e-84	Tanycyte_Sheep vs Human
TTC8	3.88789e-88	0.61388	3.1772	0.3	0.095	5.4516e-84	Tanycyte_Sheep vs Human
KALRN	1.58158e-87	0.604826	3.39446	0.257	0.068	2.21769e-83	Tanycyte_Sheep vs Human
USP24	1.86656e-87	0.606307	3.37646	0.272	0.079	2.61729e-83	Tanycyte_Sheep vs Human
CHN1	6.10959e-86	0.64638	2.97397	0.415	0.193	8.56686e-82	Tanycyte_Sheep vs Human
KLHDC10	9.14575e-85	0.632767	2.99624	0.368	0.149	1.28242e-80	Tanycyte_Sheep vs Human
WDFY3	4.2752e-82	0.611814	3.09283	0.296	0.094	5.99469e-78	Tanycyte_Sheep vs Human
LRRC4C	2.78716e-81	0.651895	2.65369	0.435	0.237	3.90816e-77	Tanycyte_Sheep vs Human
TENM4	6.85092e-80	0.600726	3.5397	0.257	0.073	9.60636e-76	Tanycyte_Sheep vs Human
GRIA1	7.92851e-80	0.605644	3.23292	0.281	0.09	1.11174e-75	Tanycyte_Sheep vs Human
MAPK10	1.06981e-79	0.663444	2.40749	0.505	0.314	1.50009e-75	Tanycyte_Sheep vs Human
NOTCH2	1.43904e-79	0.649703	2.53996	0.452	0.228	2.01782e-75	Tanycyte_Sheep vs Human
CDK13	2.13606e-79	0.627758	3.01571	0.36	0.148	2.99518e-75	Tanycyte_Sheep vs Human
FAF1	2.24186e-78	0.617392	3.09284	0.319	0.121	3.14354e-74	Tanycyte_Sheep vs Human
TDRD3	3.45243e-78	0.627422	2.91926	0.36	0.149	4.84099e-74	Tanycyte_Sheep vs Human
DYRK1A	5.53311e-78	0.616424	3.11101	0.321	0.119	7.75852e-74	Tanycyte_Sheep vs Human
QKI	7.34314e-77	0.688198	1.43518	0.714	0.712	1.02965e-72	Tanycyte_Sheep vs Human
RFX7	2.96436e-76	0.60359	3.25014	0.275	0.092	4.15662e-72	Tanycyte_Sheep vs Human
COL4A5	4.53863e-76	0.617858	3.26765	0.33	0.127	6.36407e-72	Tanycyte_Sheep vs Human
SCAF8	4.8635e-75	0.60287	3.32742	0.274	0.089	6.81961e-71	Tanycyte_Sheep vs Human
CDKAL1	9.04071e-74	0.596227	3.43007	0.253	0.078	1.26769e-69	Tanycyte_Sheep vs Human
LGR4	1.80828e-73	0.623692	2.86362	0.357	0.154	2.53558e-69	Tanycyte_Sheep vs Human
CSPP1	2.34766e-72	0.631299	2.78917	0.385	0.183	3.29188e-68	Tanycyte_Sheep vs Human
PCDH17	2.33975e-71	0.633346	2.30764	0.406	0.195	3.2808e-67	Tanycyte_Sheep vs Human
NCOA2	1.92082e-70	0.601489	3.31333	0.274	0.094	2.69337e-66	Tanycyte_Sheep vs Human
MEF2A	1.44321e-69	0.618631	2.90988	0.339	0.14	2.02366e-65	Tanycyte_Sheep vs Human
ADK	6.29039e-69	0.629514	2.81372	0.388	0.194	8.82039e-65	Tanycyte_Sheep vs Human
TBC1D5	7.27901e-69	0.624564	2.72986	0.367	0.17	1.02066e-64	Tanycyte_Sheep vs Human
TRA2A	1.26698e-68	0.661911	2.04732	0.546	0.405	1.77656e-64	Tanycyte_Sheep vs Human
PPP3CA	2.14858e-68	0.630924	2.66753	0.394	0.195	3.01274e-64	Tanycyte_Sheep vs Human
ZSWIM6	1.65771e-66	0.613747	2.97994	0.329	0.143	2.32445e-62	Tanycyte_Sheep vs Human
CPEB4	3.51984e-66	0.606675	2.88889	0.305	0.113	4.93552e-62	Tanycyte_Sheep vs Human
TANC2	3.56846e-66	0.617766	2.55387	0.287	0.149	5.0037e-62	Tanycyte_Sheep vs Human
TET2	4.01956e-66	0.61423	2.99443	0.331	0.141	5.63623e-62	Tanycyte_Sheep vs Human
SUPT3H	2.4908e-65	0.601431	3.17854	0.283	0.106	3.4926e-61	Tanycyte_Sheep vs Human
AGAP1	6.80367e-65	0.609041	2.92999	0.307	0.13	9.54011e-61	Tanycyte_Sheep vs Human
CPQ	1.5765e-64	0.599382	2.71144	0.282	0.098	2.21057e-60	Tanycyte_Sheep vs Human
SCAPER	3.73069e-64	0.626936	2.42358	0.392	0.194	5.23117e-60	Tanycyte_Sheep vs Human
FMNL2	4.71779e-64	0.615048	2.87201	0.341	0.153	6.61529e-60	Tanycyte_Sheep vs Human
KIF1B	6.18303e-64	0.660468	1.90125	0.564	0.461	8.66984e-60	Tanycyte_Sheep vs Human
FIGN	6.28828e-64	0.615692	3.07734	0.342	0.148	8.81743e-60	Tanycyte_Sheep vs Human
ARHGEF12	9.17375e-62	0.614205	2.74311	0.342	0.152	1.28634e-57	Tanycyte_Sheep vs Human
SPRTN	3.89378e-61	0.598237	3.17928	0.281	0.108	5.45986e-57	Tanycyte_Sheep vs Human
PRTG	4.64075e-61	0.616656	3.32969	0.352	0.174	6.50726e-57	Tanycyte_Sheep vs Human
IMMP2L	5.08959e-61	0.599781	3.05354	0.282	0.113	7.13662e-57	Tanycyte_Sheep vs Human
PAN3	1.32309e-60	0.595749	2.93046	0.273	0.103	1.85524e-56	Tanycyte_Sheep vs Human
ANKS1A	1.16012e-59	0.590063	3.19535	0.252	0.088	1.62672e-55	Tanycyte_Sheep vs Human
LRRIQ1	1.77791e-59	0.641486	2.35871	0.485	0.326	2.49298e-55	Tanycyte_Sheep vs Human
PTPN13	6.38486e-58	0.615232	2.79049	0.357	0.178	8.95286e-54	Tanycyte_Sheep vs Human
TRIM37	1.00673e-57	0.602078	2.90721	0.3	0.13	1.41163e-53	Tanycyte_Sheep vs Human
BMPR1A	5.03603e-57	0.601831	2.83408	0.303	0.13	7.06152e-53	Tanycyte_Sheep vs Human
ABCA1	1.01677e-56	0.588278	3.10799	0.251	0.089	1.42571e-52	Tanycyte_Sheep vs Human
DIS3L2	2.55506e-56	0.594805	2.83602	0.272	0.11	3.58271e-52	Tanycyte_Sheep vs Human
CCDC91	5.5599e-56	0.618364	2.5303	0.374	0.202	7.79609e-52	Tanycyte_Sheep vs Human
RFX2	6.34071e-56	0.597964	3.00607	0.29	0.125	8.89095e-52	Tanycyte_Sheep vs Human
SRGAP3	2.92027e-55	0.65426	1.4693	0.614	0.562	4.0948e-51	Tanycyte_Sheep vs Human
NKAIN3	5.91084e-55	0.602839	2.9838	0.311	0.141	8.28818e-51	Tanycyte_Sheep vs Human
YAP1	1.77659e-54	0.622885	2.48306	0.404	0.236	2.49114e-50	Tanycyte_Sheep vs Human
EVI5	2.80638e-54	0.617946	2.14571	0.389	0.21	3.93511e-50	Tanycyte_Sheep vs Human
FAM171B	6.26896e-53	0.593697	2.53507	0.276	0.114	8.79034e-49	Tanycyte_Sheep vs Human
JAK1	1.24407e-52	0.615781	2.37882	0.377	0.203	1.74444e-48	Tanycyte_Sheep vs Human
MBNL1	1.3931e-52	0.600161	2.8668	0.304	0.135	1.95341e-48	Tanycyte_Sheep vs Human
CDC42BPA	1.48506e-51	0.612688	2.42623	0.367	0.199	2.08235e-47	Tanycyte_Sheep vs Human
CLASP1	2.00312e-51	0.594758	2.78633	0.284	0.123	2.80878e-47	Tanycyte_Sheep vs Human
ARID2	4.64081e-51	0.61282	2.53363	0.369	0.202	6.50735e-47	Tanycyte_Sheep vs Human
NUBPL	7.17225e-51	0.594198	2.70849	0.287	0.128	1.00569e-46	Tanycyte_Sheep vs Human
SMYD3	1.75735e-50	0.592549	3.01	0.274	0.114	2.46416e-46	Tanycyte_Sheep vs Human
SENP7	7.61574e-50	0.608297	2.46605	0.35	0.181	1.06788e-45	Tanycyte_Sheep vs Human
EHBP1	1.2542e-49	0.603759	2.55745	0.331	0.164	1.75864e-45	Tanycyte_Sheep vs Human
FAM168A	1.28249e-47	0.585855	2.73758	0.255	0.108	1.79831e-43	Tanycyte_Sheep vs Human
STOX2	5.38339e-47	0.604997	2.40181	0.342	0.19	7.54858e-43	Tanycyte_Sheep vs Human
ZNF521	2.8876e-46	0.618922	2.34741	0.42	0.28	4.049e-42	Tanycyte_Sheep vs Human
WWTR1	4.70457e-46	0.58726	2.71771	0.269	0.11	6.59675e-42	Tanycyte_Sheep vs Human
GNAQ	1.21715e-44	0.615605	2.20655	0.409	0.27	1.70669e-40	Tanycyte_Sheep vs Human
NTM	2.14048e-44	0.588202	2.58783	0.273	0.107	3.00138e-40	Tanycyte_Sheep vs Human
PTBP2	5.39098e-44	0.616702	2.13825	0.421	0.29	7.55923e-40	Tanycyte_Sheep vs Human
FGFR2	5.61765e-44	0.594489	2.56305	0.308	0.153	7.87707e-40	Tanycyte_Sheep vs Human
TRIP12	3.58283e-43	0.603622	2.42726	0.353	0.206	5.02384e-39	Tanycyte_Sheep vs Human
WDHD1	2.86049e-42	0.585632	3.12302	0.269	0.127	4.01099e-38	Tanycyte_Sheep vs Human
IQCE	2.93612e-42	0.58696	2.52385	0.28	0.134	4.11703e-38	Tanycyte_Sheep vs Human
CAMK2D	5.12316e-42	0.589871	2.49695	0.286	0.147	7.1837e-38	Tanycyte_Sheep vs Human
ARGLU1	1.61398e-41	0.637081	1.07146	0.662	0.722	2.26312e-37	Tanycyte_Sheep vs Human
ZNF608	2.15975e-41	0.608993	2.18251	0.394	0.256	3.02841e-37	Tanycyte_Sheep vs Human
MARK1	3.29471e-41	0.582212	2.96029	0.257	0.12	4.61985e-37	Tanycyte_Sheep vs Human
DENND5A	1.96653e-40	0.581944	2.96482	0.257	0.123	2.75747e-36	Tanycyte_Sheep vs Human
NFIB	4.79803e-40	0.622897	1.39037	0.537	0.405	6.7278e-36	Tanycyte_Sheep vs Human
XPOT	7.67602e-40	0.583617	2.52631	0.271	0.133	1.07633e-35	Tanycyte_Sheep vs Human
LENG8	5.64831e-39	0.589804	2.54271	0.3	0.16	7.92007e-35	Tanycyte_Sheep vs Human
POU2F1	1.12418e-38	0.601484	2.25811	0.366	0.232	1.57633e-34	Tanycyte_Sheep vs Human
TCF7L2	5.03797e-38	0.61725	1.68896	0.484	0.389	7.06424e-34	Tanycyte_Sheep vs Human
MED13L	1.15399e-37	0.582295	2.81619	0.269	0.129	1.61813e-33	Tanycyte_Sheep vs Human
ASH1L	2.33695e-37	0.614056	1.85253	0.455	0.354	3.27687e-33	Tanycyte_Sheep vs Human
TEAD1	7.41166e-37	0.612923	1.87954	0.451	0.359	1.03926e-32	Tanycyte_Sheep vs Human
SESN3	8.83634e-37	0.606602	1.96984	0.415	0.285	1.23903e-32	Tanycyte_Sheep vs Human
APOE	2.01461e-36	0.607755	0.567086	0.461	0.257	2.82488e-32	Tanycyte_Sheep vs Human
LRP6	1.8485e-35	0.601434	2.14334	0.388	0.264	2.59196e-31	Tanycyte_Sheep vs Human
UBR5	2.02304e-35	0.59333	2.34393	0.337	0.206	2.83671e-31	Tanycyte_Sheep vs Human
RPGRIP1L	5.85128e-35	0.577335	2.88209	0.257	0.129	8.20467e-31	Tanycyte_Sheep vs Human
PRKACB	9.0015e-34	0.580109	2.43162	0.266	0.141	1.26219e-29	Tanycyte_Sheep vs Human
DCLK2	3.15643e-33	0.578035	2.3472	0.266	0.142	4.42595e-29	Tanycyte_Sheep vs Human
FOXP1	8.95481e-33	0.598429	2.19247	0.386	0.255	1.25564e-28	Tanycyte_Sheep vs Human
DDX17	1.92962e-32	0.620953	0.803827	0.679	0.771	2.70571e-28	Tanycyte_Sheep vs Human
DYNC2H1	4.22766e-32	0.589676	2.09655	0.336	0.216	5.92802e-28	Tanycyte_Sheep vs Human
NIN	4.23134e-32	0.585681	2.08631	0.314	0.193	5.93318e-28	Tanycyte_Sheep vs Human
DNER	2.24315e-31	0.593428	1.65497	0.381	0.24	3.14534e-27	Tanycyte_Sheep vs Human
USP34	3.21222e-31	0.601357	1.76233	0.423	0.325	4.50418e-27	Tanycyte_Sheep vs Human
NPHP1	3.50968e-31	0.577947	2.20994	0.276	0.156	4.92127e-27	Tanycyte_Sheep vs Human
STRN3	1.07311e-30	0.577521	2.37597	0.275	0.154	1.50472e-26	Tanycyte_Sheep vs Human
ITFG1	3.21564e-30	0.588484	2.08981	0.343	0.225	4.50898e-26	Tanycyte_Sheep vs Human
IFT74	5.12656e-30	0.586992	2.27297	0.333	0.223	7.18846e-26	Tanycyte_Sheep vs Human
DOCK7	6.84015e-30	0.573055	2.54988	0.257	0.134	9.59126e-26	Tanycyte_Sheep vs Human
CREB5	1.29707e-29	0.58656	2.02961	0.329	0.22	1.81875e-25	Tanycyte_Sheep vs Human
TNRC6B	1.33363e-29	0.612853	1.09434	0.591	0.619	1.87002e-25	Tanycyte_Sheep vs Human
KANSL1	5.58181e-29	0.58444	2.19454	0.327	0.212	7.82682e-25	Tanycyte_Sheep vs Human
AKAP13	6.71854e-29	0.591623	2.03867	0.375	0.267	9.42074e-25	Tanycyte_Sheep vs Human
PHLPP1	1.68089e-28	0.576981	2.27496	0.287	0.174	2.35694e-24	Tanycyte_Sheep vs Human
ANTXR1	2.05813e-28	0.574883	2.45742	0.272	0.159	2.88591e-24	Tanycyte_Sheep vs Human
RFX4	1.4106e-27	0.577451	2.42128	0.296	0.184	1.97794e-23	Tanycyte_Sheep vs Human
RNPC3	2.088e-27	0.57856	2.07204	0.303	0.186	2.92779e-23	Tanycyte_Sheep vs Human
ILDR2	2.20967e-27	0.578933	2.17669	0.305	0.198	3.0984e-23	Tanycyte_Sheep vs Human
FARP1	4.9543e-27	0.586388	2.17738	0.352	0.244	6.94692e-23	Tanycyte_Sheep vs Human
R3HDM2	5.15435e-27	0.574366	2.31267	0.279	0.161	7.22742e-23	Tanycyte_Sheep vs Human
DNAJC1	1.24808e-26	0.597359	1.5919	0.458	0.39	1.75006e-22	Tanycyte_Sheep vs Human
GNAO1	1.29742e-26	0.573742	1.98866	0.281	0.164	1.81924e-22	Tanycyte_Sheep vs Human
RALGAPA1	2.40519e-26	0.578787	2.0905	0.31	0.202	3.37256e-22	Tanycyte_Sheep vs Human
LRIG1	2.57532e-26	0.574222	2.26674	0.284	0.175	3.61111e-22	Tanycyte_Sheep vs Human
CDH2	3.16627e-26	0.607576	1.00837	0.633	0.728	4.43974e-22	Tanycyte_Sheep vs Human
DLG1	4.19047e-26	0.578967	2.16873	0.31	0.202	5.87587e-22	Tanycyte_Sheep vs Human
MLLT3	5.19722e-26	0.583121	1.95624	0.337	0.238	7.28754e-22	Tanycyte_Sheep vs Human
PUM2	1.22958e-24	0.576057	2.18509	0.305	0.203	1.72412e-20	Tanycyte_Sheep vs Human
SPATA6	3.84837e-24	0.571452	2.2364	0.281	0.179	5.39619e-20	Tanycyte_Sheep vs Human
ANKRD6	1.19191e-23	0.567778	2.0603	0.264	0.162	1.6713e-19	Tanycyte_Sheep vs Human
CSNK1G3	3.06383e-23	0.571872	2.30492	0.287	0.185	4.29611e-19	Tanycyte_Sheep vs Human
FBXO11	4.77301e-23	0.576249	2.05362	0.321	0.224	6.69272e-19	Tanycyte_Sheep vs Human
RNF130	5.64865e-23	0.589441	1.65358	0.429	0.389	7.92053e-19	Tanycyte_Sheep vs Human
CNTLN	9.82554e-23	0.581461	2.14109	0.364	0.284	1.37774e-18	Tanycyte_Sheep vs Human
ST8SIA1	3.14508e-22	0.565341	2.39216	0.257	0.159	4.41003e-18	Tanycyte_Sheep vs Human
NT5C2	1.32437e-21	0.567086	2.16982	0.273	0.171	1.85703e-17	Tanycyte_Sheep vs Human
NAA35	2.53223e-21	0.567319	2.19084	0.274	0.181	3.5507e-17	Tanycyte_Sheep vs Human
RANBP17	8.90401e-21	0.563713	2.22409	0.252	0.161	1.24852e-16	Tanycyte_Sheep vs Human
SVIL	3.82054e-20	0.575674	1.90355	0.351	0.271	5.35716e-16	Tanycyte_Sheep vs Human
LUC7L	6.48481e-20	0.583293	1.61929	0.424	0.393	9.093e-16	Tanycyte_Sheep vs Human
JAKMIP2	6.58645e-20	0.565306	2.01477	0.259	0.183	9.23552e-16	Tanycyte_Sheep vs Human
PAXBP1	1.65762e-19	0.574512	1.83301	0.349	0.28	2.32432e-15	Tanycyte_Sheep vs Human
LCORL	2.24907e-19	0.564687	2.18629	0.274	0.185	3.15365e-15	Tanycyte_Sheep vs Human
DACH1	2.58154e-19	0.569999	1.69213	0.283	0.234	3.61984e-15	Tanycyte_Sheep vs Human
PHYHIPL	2.67007e-19	0.571166	1.80409	0.328	0.245	3.74397e-15	Tanycyte_Sheep vs Human
TCF7L1	1.22037e-18	0.564675	2.38113	0.281	0.197	1.7112e-14	Tanycyte_Sheep vs Human
MSI2	5.61762e-18	0.586248	0.937829	0.571	0.623	7.87703e-14	Tanycyte_Sheep vs Human
SRPK2	5.6921e-18	0.57764	1.5819	0.408	0.375	7.98146e-14	Tanycyte_Sheep vs Human
PDLIM5	1.25465e-17	0.577585	1.4835	0.424	0.395	1.75928e-13	Tanycyte_Sheep vs Human
MIER1	2.75586e-17	0.566044	1.9382	0.311	0.231	3.86427e-13	Tanycyte_Sheep vs Human
RAI14	3.20451e-17	0.562734	2.20829	0.284	0.203	4.49337e-13	Tanycyte_Sheep vs Human
SLC44A1	5.2548e-17	0.563586	1.92135	0.298	0.22	7.36827e-13	Tanycyte_Sheep vs Human
PBXIP1	8.58322e-17	0.562529	1.33619	0.305	0.212	1.20354e-12	Tanycyte_Sheep vs Human
ADAM10	1.04377e-16	0.558028	2.1375	0.256	0.175	1.46357e-12	Tanycyte_Sheep vs Human
SQSTM1	1.11154e-16	0.565906	1.87362	0.321	0.249	1.5586e-12	Tanycyte_Sheep vs Human
ZNF638	1.2569e-15	0.575401	1.20255	0.45	0.452	1.76243e-11	Tanycyte_Sheep vs Human
SENP6	9.85915e-15	0.567742	1.60886	0.373	0.339	1.38245e-10	Tanycyte_Sheep vs Human
CCDC88A	1.17485e-14	0.57258	1.35016	0.443	0.448	1.64737e-10	Tanycyte_Sheep vs Human
ASPH	1.36455e-14	0.56229	1.64049	0.327	0.262	1.91337e-10	Tanycyte_Sheep vs Human
JAM2	1.41102e-14	0.565237	1.56476	0.356	0.313	1.97854e-10	Tanycyte_Sheep vs Human
RBM5	1.87577e-14	0.566627	1.54209	0.37	0.327	2.6302e-10	Tanycyte_Sheep vs Human
CCSER2	3.55423e-14	0.560993	1.69816	0.32	0.26	4.98375e-10	Tanycyte_Sheep vs Human
ITSN1	3.59564e-14	0.562808	1.73569	0.335	0.284	5.04181e-10	Tanycyte_Sheep vs Human
NCKAP1	2.5616e-13	0.558494	1.64124	0.312	0.258	3.59187e-09	Tanycyte_Sheep vs Human
TSPAN7	3.39597e-13	0.558845	1.08641	0.342	0.261	4.76183e-09	Tanycyte_Sheep vs Human
SPAG9	3.47804e-13	0.568804	1.16988	0.45	0.462	4.87691e-09	Tanycyte_Sheep vs Human
ZEB1	1.08853e-12	0.561454	1.67225	0.359	0.324	1.52634e-08	Tanycyte_Sheep vs Human
MNAT1	2.00865e-12	0.55735	1.68	0.32	0.272	2.81653e-08	Tanycyte_Sheep vs Human
NUDT3	2.69466e-12	0.433776	0.291973	0.268	0.479	3.77845e-08	Tanycyte_Sheep vs Human
MED13	3.48159e-12	0.550815	1.92133	0.259	0.197	4.88189e-08	Tanycyte_Sheep vs Human
ZCCHC7	1.32701e-11	0.549593	1.70663	0.26	0.201	1.86073e-07	Tanycyte_Sheep vs Human
INTU	2.287e-11	0.562876	1.18409	0.438	0.456	3.20682e-07	Tanycyte_Sheep vs Human
KAT6B	2.34543e-11	0.552638	1.88155	0.294	0.241	3.28876e-07	Tanycyte_Sheep vs Human
GSK3B	3.6941e-11	0.552673	1.79392	0.297	0.247	5.17987e-07	Tanycyte_Sheep vs Human
DZIP3	3.7484e-11	0.550767	1.60391	0.275	0.223	5.256e-07	Tanycyte_Sheep vs Human
EPHB1	5.13882e-11	0.551452	1.42481	0.272	0.246	7.20566e-07	Tanycyte_Sheep vs Human
NME7	5.66057e-11	0.553522	1.72913	0.314	0.275	7.93725e-07	Tanycyte_Sheep vs Human
ACAP2	7.41102e-11	0.547762	1.78675	0.258	0.198	1.03917e-06	Tanycyte_Sheep vs Human
NCOR1	1.03407e-10	0.437438	0.313551	0.3	0.533	1.44997e-06	Tanycyte_Sheep vs Human
KIF3A	1.73119e-10	0.553063	1.51177	0.322	0.284	2.42747e-06	Tanycyte_Sheep vs Human
STK33	2.22606e-10	0.549188	1.7542	0.282	0.241	3.12138e-06	Tanycyte_Sheep vs Human
CADM1	3.45058e-10	0.55992	1.26421	0.428	0.467	4.8384e-06	Tanycyte_Sheep vs Human
PSD3	3.97173e-10	0.548753	1.72789	0.283	0.242	5.56916e-06	Tanycyte_Sheep vs Human
NPEPPS	4.12381e-10	0.551262	1.66502	0.311	0.278	5.7824e-06	Tanycyte_Sheep vs Human
NXN	4.78249e-10	0.547807	1.98477	0.274	0.232	6.70601e-06	Tanycyte_Sheep vs Human
SCAF11	1.04191e-09	0.441192	0.349698	0.302	0.524	1.46097e-05	Tanycyte_Sheep vs Human
DDAH1	1.19541e-09	0.548076	1.54839	0.296	0.247	1.6762e-05	Tanycyte_Sheep vs Human
RBFOX2	1.87651e-09	0.550096	1.63156	0.314	0.261	2.63124e-05	Tanycyte_Sheep vs Human
PSPC1	6.13717e-09	0.548082	1.66911	0.312	0.287	8.60554e-05	Tanycyte_Sheep vs Human
ANKRD17	7.55657e-09	0.546239	1.60145	0.289	0.256	0.000105958	Tanycyte_Sheep vs Human
SCG3	1.01201e-08	0.552919	1.00504	0.417	0.414	0.000141904	Tanycyte_Sheep vs Human
PCM1	1.15611e-08	0.555783	1.07001	0.47	0.547	0.00016211	Tanycyte_Sheep vs Human
AKAP9	1.22986e-08	0.556883	0.6883	0.538	0.619	0.000172451	Tanycyte_Sheep vs Human
PIAS1	1.35675e-08	0.542208	1.69572	0.252	0.208	0.000190243	Tanycyte_Sheep vs Human
CEP170	1.69389e-08	0.547078	1.60833	0.31	0.285	0.000237517	Tanycyte_Sheep vs Human
CD47	1.96515e-08	0.542102	1.60212	0.252	0.215	0.000275553	Tanycyte_Sheep vs Human
NF1	2.08837e-08	0.547214	1.41016	0.322	0.304	0.000292831	Tanycyte_Sheep vs Human
TLE4	2.4375e-08	0.449054	0.455021	0.251	0.41	0.000341786	Tanycyte_Sheep vs Human
RBM26	2.85393e-08	0.547998	1.4418	0.338	0.33	0.000400178	Tanycyte_Sheep vs Human
MAP9	3.38206e-08	0.449193	0.425058	0.253	0.43	0.000474232	Tanycyte_Sheep vs Human
ADD3	5.04274e-08	0.54197	1.62483	0.273	0.216	0.000707093	Tanycyte_Sheep vs Human
ZNF280D	5.48157e-08	0.543358	1.66836	0.283	0.254	0.000768626	Tanycyte_Sheep vs Human
ENAH	7.33988e-08	0.4491	0.380689	0.286	0.478	0.0010292	Tanycyte_Sheep vs Human
TET1	1.59822e-07	0.45159	0.437446	0.26	0.437	0.00224102	Tanycyte_Sheep vs Human
PTK2	1.71128e-07	0.539384	1.63777	0.255	0.219	0.00239956	Tanycyte_Sheep vs Human
CEP350	2.21273e-07	0.540219	1.53536	0.267	0.236	0.00310269	Tanycyte_Sheep vs Human
ATP1A2	2.72682e-07	0.544322	0.712711	0.364	0.328	0.00382354	Tanycyte_Sheep vs Human
ZMYM4	3.44609e-07	0.540365	1.65969	0.276	0.252	0.0048321	Tanycyte_Sheep vs Human
MXI1	5.0194e-07	0.540104	1.44646	0.284	0.259	0.0070382	Tanycyte_Sheep vs Human
LRPAP1	6.37287e-07	0.452046	0.305342	0.321	0.52	0.00893604	Tanycyte_Sheep vs Human
ZEB2	1.61104e-06	0.538543	1.5441	0.283	0.264	0.02259	Tanycyte_Sheep vs Human
STAU2	1.65791e-06	0.537048	1.59814	0.256	0.233	0.0232472	Tanycyte_Sheep vs Human
MPDZ	1.81111e-06	0.540199	1.4917	0.312	0.305	0.0253954	Tanycyte_Sheep vs Human
CEP290	1.97176e-06	0.541992	1.27802	0.343	0.354	0.027648	Tanycyte_Sheep vs Human
HSD17B12	2.41538e-06	0.456418	0.395099	0.269	0.435	0.0338685	Tanycyte_Sheep vs Human
RTN1	2.6548e-06	0.546883	0.262693	0.612	0.607	0.0372256	Tanycyte_Sheep vs Human
