# Supplementary material for: Comparative Single‐Cell Transcriptomic Atlas Reveals the Genetic Regulation of Reproductive Traits
Source: Adv Sci (Weinh). 2026 Jan 21;13(17):e17633. doi: 10.1002/advs.202517633 (PMC13042767; doi:10.1002/advs.202517633)
Supplement: Supplementary file 5 — Supporting File: advs73815‐sup‐0005‐Table S4.xlsx. [file ADVS-13-e17633-s001.xlsx]

## Sheet: Sheet 1
Table S4. Number of immune sub-cell types in each tissue of sheep and human
Sheep					Human
Tissue	Cell type	Count	Cell category		Tissue	Cell type	Count	Cell category
Cerebral cortex	Microglial cell	525	Immune cell		Cerebral cortex	Microglial cell	3697	Immune cell
Epididymis	Macrophage	875	Immune cell		Epididymis	Macrophage	35	Immune cell
Epididymis	T cell	453	Immune cell		Hippocampus	Macrophage	73	Immune cell
Hippocampus	Microglial cell	1114	Immune cell		Hippocampus	Microglial cell	2322	Immune cell
Hypothalamus	Macrophage	83	Immune cell		Hippocampus	T cell	142	Immune cell
Hypothalamus	Microglial cell	5627	Immune cell		Hypothalamus	Microglial cell	10322	Immune cell
Mammary gland	Macrophage	972	Immune cell		Mammary gland	Macrophage	8944	Immune cell
Mammary gland	NK cell	106	Immune cell		Mammary gland	Mast cell	1402	Immune cell
Mammary gland	T cell	602	Immune cell		Mammary gland	T cell	6906	Immune cell
Ovary	Macrophage	1988	Immune cell		Ovary	Macrophage	1282	Immune cell
Ovary	Neutrophil	920	Immune cell		Ovary	T cell	3359	Immune cell
Ovary	T cell	2982	Immune cell		Oviduct	B cell	85	Immune cell
Oviduct	Macrophage	1425	Immune cell		Oviduct	Macrophage	3549	Immune cell
Oviduct	T cell	345	Immune cell		Oviduct	Mast cell	1629	Immune cell
Pineal gland	Microglial cell	182	Immune cell		Oviduct	T cell	7574	Immune cell
Pituitary	Macrophage	42	Immune cell		Pituitary	Macrophage	1076	Immune cell
Placenta	Granulocyte	178	Immune cell		Pituitary	T cell	282	Immune cell
Placenta	Macrophage	1826	Immune cell		Placenta	Macrophage	157	Immune cell
Placenta	T cell	212	Immune cell		Placenta	T cell	97	Immune cell
Prostate	Macrophage	104	Immune cell		Prostate	Macrophage	1071	Immune cell
Prostate	T cell	654	Immune cell		Prostate	T cell	937	Immune cell
Skeletal muscle	Macrophage	320	Immune cell		Skeletal muscle	Macrophage	162	Immune cell
Testis	Macrophage	488	Immune cell		Skeletal muscle	T cell	669	Immune cell
Testis	T cell	727	Immune cell		Testis	Macrophage	2988	Immune cell
Uterus	B cell	73	Immune cell		Uterus	Dendritic cell	379	Immune cell
Uterus	Dendritic cell	311	Immune cell		Uterus	T cell	681	Immune cell
Uterus	Macrophage	399	Immune cell
Uterus	T cell	1517	Immune cell
Vas deferens	Macrophage	177	Immune cell
Vas deferens	T cell	1508	Immune cell
