# Supplementary material for: Comparative Single‐Cell Transcriptomic Atlas Reveals the Genetic Regulation of Reproductive Traits
Source: Adv Sci (Weinh). 2026 Jan 21;13(17):e17633. doi: 10.1002/advs.202517633 (PMC13042767; doi:10.1002/advs.202517633)
Supplement: Supplementary file 6 — Supporting File: advs73815‐sup‐0006‐Table S5.xlsx. [file ADVS-13-e17633-s005.xls]

## Sheet: Sheet1
Table S5. Canonical marker genes defining macrophage functional states and developmental origins
gene	group
CD74	MHC_CLASS_II
CTSD	MHC_CLASS_II
CTSF	MHC_CLASS_II
CTSL	MHC_CLASS_II
CTSS	MHC_CLASS_II
CTSV	MHC_CLASS_II
DNM2	MHC_CLASS_II
FCGR2B	MHC_CLASS_II
BOLA-DMA	MHC_CLASS_II
BOLA-DMB	MHC_CLASS_II
BOLA-DOA	MHC_CLASS_II
BOLA-DOB	MHC_CLASS_II
BOLA-DQA5	MHC_CLASS_II
BOLA-DQB	MHC_CLASS_II
BLA-DQB	MHC_CLASS_II
BOLA-DRA	MHC_CLASS_II
DSB	MHC_CLASS_II
LGMN	MHC_CLASS_II
PIKFYVE	MHC_CLASS_II
TRAF6	MHC_CLASS_II
ARL8B	MHC_CLASS_II
MARCHF1	MHC_CLASS_II
MARCHF8	MHC_CLASS_II
PYCARD	MHC_CLASS_II
THBS1	MHC_CLASS_II
TREM2	MHC_CLASS_II
AZGP1	MHC_CLASS_I
BOLA	MHC_CLASS_I
JSP.1	MHC_CLASS_I
BOLA-NC1	MHC_CLASS_I
CLEC4A	MHC_CLASS_I
IKBKB	MHC_CLASS_I
LNPEP	MHC_CLASS_I
MFSD6	MHC_CLASS_I
TAP1	MHC_CLASS_I
ABCB9	MHC_CLASS_I
ACE	MHC_CLASS_I
CALR	MHC_CLASS_I
ERAP1	MHC_CLASS_I
ERAP2	MHC_CLASS_I
HFE	MHC_CLASS_I
IDE	MHC_CLASS_I
MR1	MHC_CLASS_I
PDIA3	MHC_CLASS_I
SAR1B	MHC_CLASS_I
TAPBP	MHC_CLASS_I
TAPBPL	MHC_CLASS_I
IL1A	M1
IL1B	M1
IL6	M1
TNF	M1
CXCL9	M1
CXCL10	M1
CXCL11	M1
CCL5	M1
NOS2	M1
CD86	M1
CCR7	M1
SOCS1	M1
IRF1	M1
IRF5	M1
CCL3	M1
CCL4	M1
CXCL2	M1
IL10	M2
TGFB1	M2
IL1RN	M2
CD163	M2
MRC1	M2
MSR1	M2
FOLR2	M2
PPARG	M2
MERTK	M2
AXL	M2
MMP9	M2
TGM2	M2
CHI3L1	M2
GPNMB	M2
CCL13	M2
CCL18	M2
CCL22	M2
CD163L1	M2
F13A1	M2
IRF4	M2
MARCO	M2
VEGFA	M2
CLEC7A	M2
