# Supplementary material for: Comparative Single‐Cell Transcriptomic Atlas Reveals the Genetic Regulation of Reproductive Traits
Source: Adv Sci (Weinh). 2026 Jan 21;13(17):e17633. doi: 10.1002/advs.202517633 (PMC13042767; doi:10.1002/advs.202517633)
Supplement: Supplementary file 7 — Supporting File: advs73815‐sup‐0007‐Table S6.xlsx. [file ADVS-13-e17633-s002.xlsx]

## Sheet: Regulon_sheep_human_comparison
Table S6. Identification of regulon modules based on the regulon matrix of the integrated single-cell datasets of sheep and human
TF	class
TWIST1 (86g)	human_specific regulon
FOXC1 (85g)	human_specific regulon
CREB3L1 (122g)	human_specific regulon
ZIC1 (13g)	human_specific regulon
SOX9 (12g)	human_specific regulon
SOX4 (148g)	human_specific regulon
SOX11 (47g)	human_specific regulon
HES6 (12g)	human_specific regulon
SMARCB1 (140g)	human_specific regulon
SMARCA4 (29g)	human_specific regulon
HDAC2 (58g)	human_specific regulon
SOX8 (11g)	human_specific regulon
ASCL1 (29g)	human_specific regulon
SOX2 (245g)	human_specific regulon
NKX2-1 (13g)	human_specific regulon
ZNF148 (30g)	human_specific regulon
EGR3 (104g)	human_specific regulon
EGR2 (35g)	human_specific regulon
DDIT3 (88g)	human_specific regulon
MYC (27g)	human_specific regulon
KLF4 (234g)	human_specific regulon
CEBPB (94g)	human_specific regulon
KLF10 (21g)	human_specific regulon
YBX1 (18g)	human_specific regulon
TAF7 (16g)	human_specific regulon
TWIST2 (21g)	human_specific regulon
STAT5A (140g)	human_specific regulon
NFE2L2 (25g)	human_specific regulon
GRHL2 (175g)	human_specific regulon
FOXO3 (82g)	human_specific regulon
KLF9 (126g)	human_specific regulon
NFKB2 (75g)	human_specific regulon
HOXB7 (131g)	human_specific regulon
NFE2L3 (106g)	human_specific regulon
TFAP2A (157g)	human_specific regulon
MAFK (24g)	human_specific regulon
FOSL1 (260g)	human_specific regulon
KLF5 (97g)	human_specific regulon
TEAD2 (180g)	human_specific regulon
HDAC1 (17g)	human_specific regulon
THAP11 (59g)	human_specific regulon
OVOL1 (29g)	human_specific regulon
MAFG (22g)	human_specific regulon
CREB3L2 (56g)	human_specific regulon
TFDP2 (54g)	human_specific regulon
STAT6 (35g)	human_specific regulon
AR (16g)	human_specific regulon
HLF (14g)	human_specific regulon
RXRB (15g)	human_specific regulon
CREB3L4 (14g)	human_specific regulon
HIVEP1 (15g)	human_specific regulon
GRHL1 (115g)	human_specific regulon
GATA6 (139g)	sheep_specific regulon
WT1 (208g)	sheep_specific regulon
LHX9 (55g)	sheep_specific regulon
KLF8 (11g)	sheep_specific regulon
SOX5 (14g)	sheep_specific regulon
RFX3 (363g)	sheep_specific regulon
RXRG (13g)	sheep_specific regulon
ZNF362 (59g)	sheep_specific regulon
FOXP2 (246g)	sheep_specific regulon
TCF7L1 (218g)	sheep_specific regulon
NFIB (91g)	sheep_specific regulon
NFIA (17g)	sheep_specific regulon
ELF1 (559g)	sheep_specific regulon
NFIL3 (472g)	sheep_specific regulon
FOSL2 (173g)	sheep_specific regulon
ETV2 (164g)	sheep_specific regulon
LEF1 (64g)	sheep_specific regulon
CREB5 (38g)	sheep_specific regulon
SREBF2 (70g)	sheep_specific regulon
ELF4 (116g)	sheep_specific regulon
NFKB1 (287g)	sheep_specific regulon
FLI1 (701g)	sheep_specific regulon
RUNX2 (76g)	sheep_specific regulon
MITF (29g)	sheep_specific regulon
CUX1 (21g)	sheep_specific regulon
E2F3 (320g)	sheep_specific regulon
TCF12 (11g)	sheep_specific regulon
FOXJ3 (12g)	sheep_specific regulon
NR2C2 (37g)	sheep_specific regulon
ETS1 (485g)	sheep_specific regulon
STAT1 (222g)	sheep_specific regulon
HIF1A (13g)	sheep_specific regulon
STAT2 (17g)	sheep_specific regulon
TFDP1 (129g)	sheep_specific regulon
E2F6 (25g)	sheep_specific regulon
SREBF1 (42g)	sheep_specific regulon
HCFC1 (14g)	sheep_specific regulon
FOXP4 (27g)	sheep_specific regulon
SUPT20H (107g)	sheep_specific regulon
EZH2 (819g)	sheep_specific regulon
KDM5A (56g)	sheep_specific regulon
SUZ12 (135g)	sheep_specific regulon
EP300 (29g)	sheep_specific regulon
CHD2 (13g)	sheep_specific regulon
MGA (11g)	sheep_specific regulon
SNAI1 (14g)	sheep_specific regulon
TCF3 (11g)	sheep_specific regulon
SP3 (52g)	sheep_specific regulon
TFE3 (55g)	sheep_specific regulon
NFYC (21g)	sheep_specific regulon
ZNF143 (33g)	sheep_specific regulon
IKZF2 (15g)	sheep_specific regulon
USF1 (102g)	sheep_specific regulon
PML (27g)	sheep_specific regulon
SP1 (46g)	sheep_specific regulon
THAP1 (71g)	sheep_specific regulon
ZNF639 (13g)	sheep_specific regulon
CEBPG (21g)	sheep_specific regulon
CREBL2 (25g)	sheep_specific regulon
NPAS2 (10g)	sheep_specific regulon
RARB (10g)	sheep_specific regulon
RFX1 (13g)	sheep_specific regulon
HOXA9 (10g)	sheep_specific regulon
BHLHE41 (10g)	sheep_specific regulon
RARA (21g)	sheep_specific regulon
ZNF16 (18g)	sheep_specific regulon
MYB (40g)	sheep_specific regulon
HOXA5 (48g)	sheep_specific regulon
VEZF1 (32g)	sheep_specific regulon
TMEM33 (37g)	sheep_specific regulon
GATA4 (33g)	common_regulons
TCF21 (40g)	common_regulons
HOXA10 (13g)	common_regulons
HOXD9 (26g)	common_regulons
NR2F2 (61g)	common_regulons
HIC1 (20g)	common_regulons
NFATC4 (31g)	common_regulons
THRA (35g)	common_regulons
SOX10 (153g)	common_regulons
OLIG2 (59g)	common_regulons
OLIG1 (20g)	common_regulons
BHLHE22 (50g)	common_regulons
NEUROD2 (23g)	common_regulons
POU3F2 (42g)	common_regulons
NEUROD1 (35g)	common_regulons
SOX3 (48g)	common_regulons
SMAD1 (57g)	common_regulons
HMGA2 (48g)	common_regulons
BCL11A (12g)	common_regulons
CUX2 (20g)	common_regulons
ZNF536 (18g)	common_regulons
HDX (13g)	common_regulons
LUZP2 (10g)	common_regulons
ZNF84 (43g)	common_regulons
BACH2 (27g)	common_regulons
RFX4 (131g)	common_regulons
SOX6 (53g)	common_regulons
POU1F1 (185g)	common_regulons
ESRRG (21g)	common_regulons
ZEB1 (57g)	common_regulons
TCF4 (28g)	common_regulons
MEF2C (175g)	common_regulons
MAFB (11g)	common_regulons
BACH1 (31g)	common_regulons
SPI1 (416g)	common_regulons
GTF2F1 (21g)	common_regulons
TP53 (11g)	common_regulons
SOX18 (10g)	common_regulons
TBX1 (11g)	common_regulons
NFATC1 (51g)	common_regulons
ELK3 (150g)	common_regulons
ERG (95g)	common_regulons
TCF7L2 (55g)	common_regulons
TBX15 (25g)	common_regulons
EBF1 (11g)	common_regulons
ATOH8 (17g)	common_regulons
TP63 (17g)	common_regulons
IKZF1 (209g)	common_regulons
RUNX3 (116g)	common_regulons
FOXO1 (46g)	common_regulons
ETV6 (33g)	common_regulons
MXI1 (12g)	common_regulons
FOXN2 (61g)	common_regulons
RB1 (66g)	common_regulons
IRF9 (62g)	common_regulons
BCL3 (76g)	common_regulons
RELB (78g)	common_regulons
PRDM1 (14g)	common_regulons
REL (223g)	common_regulons
IRF8 (386g)	common_regulons
IRF7 (71g)	common_regulons
HOXB8 (57g)	common_regulons
HOXB6 (32g)	common_regulons
HOXB9 (20g)	common_regulons
HOXB5 (13g)	common_regulons
EMX2 (28g)	common_regulons
PAX2 (34g)	common_regulons
TFAP2B (54g)	common_regulons
PAX8 (21g)	common_regulons
DLX5 (25g)	common_regulons
GATA2 (27g)	common_regulons
ARID3A (21g)	common_regulons
ETS2 (36g)	common_regulons
BHLHE40 (86g)	common_regulons
GATA3 (19g)	common_regulons
IRF6 (68g)	common_regulons
CREM (510g)	common_regulons
HTATIP2 (53g)	common_regulons
HSF1 (33g)	common_regulons
ATF5 (258g)	common_regulons
CREB3 (113g)	common_regulons
TBPL1 (18g)	common_regulons
SOX30 (24g)	common_regulons
NFYB (42g)	common_regulons
ELK4 (67g)	common_regulons
RELA (34g)	common_regulons
TEAD4 (17g)	common_regulons
MAF (34g)	common_regulons
ATF6B (37g)	common_regulons
MYBL2 (100g)	common_regulons
FOXM1 (13g)	common_regulons
BRCA1 (32g)	common_regulons
SP5 (311g)	common_regulons
RFX2 (578g)	common_regulons
MYBL1 (162g)	common_regulons
E2F7 (302g)	common_regulons
NR3C1 (14g)	common_regulons
CREB1 (35g)	common_regulons
MEF2D (34g)	common_regulons
TFEB (25g)	common_regulons
RXRA (19g)	common_regulons
PBX3 (32g)	common_regulons
PPARG (27g)	common_regulons
MSX2 (23g)	common_regulons
MSX1 (10g)	common_regulons
NR1D2 (10g)	common_regulons
FOXA1 (113g)	common_regulons
TFCP2L1 (23g)	common_regulons
MNT (33g)	common_regulons
TBX3 (16g)	common_regulons
TFAP2C (22g)	common_regulons
PGR (12g)	common_regulons
ZBTB7C (15g)	common_regulons
SIX1 (35g)	common_regulons
PAX7 (15g)	common_regulons
HOXC6 (12g)	common_regulons
TBX19 (13g)	common_regulons
GTF2IRD1 (15g)	common_regulons
LCORL (13g)	common_regulons

## Sheet: Sheep_human 10 module
Table S6. 119 orthologous TF regulons grouped into ten modules conserved across species
Regulon	Module
TFCP2L1 (23g)	Module9
FOXA1 (113g)	Module9
TBX3 (16g)	Module9
FOXO1 (46g)	Module9
PPARG (27g)	Module9
ELK3 (150g)	Module9
ERG (95g)	Module9
TBX15 (25g)	Module9
TP63 (17g)	Module9
NFATC1 (51g)	Module9
NR3C1 (14g)	Module9
SOX18 (10g)	Module9
TBX1 (11g)	Module9
ETV6 (33g)	Module7
TFEB (25g)	Module7
MXI1 (12g)	Module7
FOXN2 (61g)	Module7
SMAD1 (57g)	Module7
PBX3 (32g)	Module5
BRCA1 (32g)	Module5
FOXM1 (13g)	Module5
MYBL2 (100g)	Module5
RB1 (66g)	Module5
MYBL1 (162g)	Module5
RFX2 (578g)	Module5
ESRRG (21g)	Module5
TBX19 (13g)	Module5
GTF2IRD1 (15g)	Module5
ATOH8 (17g)	Module5
ZEB1 (57g)	Module5
SOX6 (53g)	Module5
ZNF84 (43g)	Module5
E2F7 (302g)	Module5
RFX4 (131g)	Module5
LCORL (13g)	Module5
MEF2C (175g)	Module5
BACH2 (27g)	Module5
CUX2 (20g)	Module5
BCL11A (12g)	Module5
SOX10 (153g)	Module5
TCF4 (28g)	Module5
POU3F2 (42g)	Module5
ZNF536 (18g)	Module5
NEUROD1 (35g)	Module5
POU1F1 (185g)	Module5
LUZP2 (10g)	Module5
HDX (13g)	Module5
ZBTB7C (15g)	Module2
PGR (12g)	Module2
HOXC6 (12g)	Module2
PAX7 (15g)	Module2
SIX1 (35g)	Module2
MSX1 (10g)	Module2
HMGA2 (48g)	Module2
TCF7L2 (55g)	Module2
EBF1 (11g)	Module2
TCF21 (40g)	Module2
SOX3 (48g)	Module6
OLIG2 (59g)	Module6
OLIG1 (20g)	Module6
NEUROD2 (23g)	Module6
BHLHE22 (50g)	Module6
ATF6B (37g)	Module4
THRA (35g)	Module4
EMX2 (28g)	Module4
RXRA (19g)	Module8
MEF2D (34g)	Module8
IKZF1 (209g)	Module8
CREB1 (35g)	Module8
ELK4 (67g)	Module8
RELA (34g)	Module8
BACH1 (31g)	Module8
PRDM1 (14g)	Module8
RUNX3 (116g)	Module8
IRF8 (386g)	Module8
IRF7 (71g)	Module8
CREM (510g)	Module8
MAFB (11g)	Module8
IRF9 (62g)	Module8
SPI1 (416g)	Module8
ETS2 (36g)	Module8
BCL3 (76g)	Module8
REL (223g)	Module8
RELB (78g)	Module8
TP53 (11g)	Module3
NR1D2 (10g)	Module3
HOXD9 (26g)	Module3
HOXA10 (13g)	Module3
HIC1 (20g)	Module3
NFATC4 (31g)	Module3
NR2F2 (61g)	Module3
MAF (34g)	Module3
TEAD4 (17g)	Module3
TFAP2C (22g)	Module10
MNT (33g)	Module10
ARID3A (21g)	Module10
GATA2 (27g)	Module10
BHLHE40 (86g)	Module10
IRF6 (68g)	Module10
HOXB8 (57g)	Module10
HOXB9 (20g)	Module10
MSX2 (23g)	Module10
DLX5 (25g)	Module10
GATA3 (19g)	Module10
TFAP2B (54g)	Module10
HOXB5 (13g)	Module10
PAX8 (21g)	Module10
PAX2 (34g)	Module10
HOXB6 (32g)	Module10
NFYB (42g)	Module10
GTF2F1 (21g)	Module1
GATA4 (33g)	Module1
HSF1 (33g)	Module1
ATF5 (258g)	Module1
CREB3 (113g)	Module1
HTATIP2 (53g)	Module1
SOX30 (24g)	Module1
TBPL1 (18g)	Module1
SP5 (311g)	Module1

## Sheet: top20celltype (based on CSI )
Table S6. Identification of regulon modules based on the connection specificity index (CSI) matrix from the integrated single-cell datasets of sheep and human
CellType	Module	Score	Rank
Human_Spermatid	M1	0.0741861	Top1
Sheep_Spermatid	M1	0.0683525	Top2
Human_Leydig cell	M1	0.0668656	Top3
Sheep_Spermatocyte	M1	0.0556583	Top4
Human_Spermatocyte	M1	0.054753	Top5
Human_Spermatogonia	M1	0.0490991	Top6
Sheep_Sertoli cell	M1	0.0384781	Top7
Human_Sertoli cell	M1	0.0349942	Top8
Sheep_Ciliated epithelial cell	M1	0.0213745	Top9
Sheep_Ependymal cell	M1	0.0209587	Top10
Sheep_Spermatogonia	M1	0.0204315	Top11
Sheep_Principal cell	M1	0.0179611	Top12
Human_Theca cell	M1	0.0178842	Top13
Human_Myoid cell	M1	0.0175114	Top14
Sheep_Lactotrope	M1	0.0167291	Top15
Sheep_Oocyte	M1	0.016697	Top16
Human_Oocyte	M1	0.0157428	Top17
Sheep_Secretory epithelial cell	M1	0.0153515	Top18
Human_Syncytiotrophoblast	M1	0.0153336	Top19
Human_T cell	M1	0.0153316	Top20
Human_B cell	M8	0.0597398	Top1
Sheep_Microglial cell	M8	0.0523255	Top2
Human_T cell	M8	0.0420782	Top3
Sheep_Granulocyte	M8	0.0403489	Top4
Sheep_Dendritic cell	M8	0.038402	Top5
Human_Macrophage	M8	0.0383156	Top6
Sheep_Neutrophil	M8	0.0342754	Top7
Sheep_B cell	M8	0.0341833	Top8
Human_Luminal hormone-responsive cell	M8	0.0325858	Top9
Sheep_T cell	M8	0.0303975	Top10
Human_Dendritic cell	M8	0.0303785	Top11
Sheep_NK cell	M8	0.0299521	Top12
Human_Microglial cell	M8	0.0288849	Top13
Human_Mast cell	M8	0.0243833	Top14
Human_Luminal secretory cell	M8	0.0239115	Top15
Sheep_Macrophage	M8	0.0235771	Top16
Sheep_Myelinating OLG	M8	0.0231495	Top17
Human_Myelinating OLG	M8	0.0228264	Top18
Human_Leydig cell	M8	0.0209041	Top19
Sheep_Lactotrope	M8	0.0201547	Top20
Human_Narrow cell	M10	0.071028	Top1
Human_Syncytiotrophoblast	M10	0.0603162	Top2
Human_Principal cell	M10	0.054614	Top3
Sheep_Principal cell	M10	0.0488612	Top4
Sheep_Narrow cell	M10	0.0474304	Top5
Human_Extravillous trophoblast	M10	0.0407848	Top6
Sheep_Luminal epithelia cell	M10	0.0323501	Top7
Sheep_BNC trophoblast	M10	0.0317834	Top8
Human_Villous cytotrophoblast	M10	0.0292125	Top9
Human_Club epithelia cell	M10	0.0287026	Top10
Human_Luminal epithelia cell	M10	0.0281297	Top11
Human_Luminal hormone-responsive cell	M10	0.0265207	Top12
Sheep_UNC trophoblast	M10	0.0241064	Top13
Sheep_Luminal hormone-responsive cell	M10	0.0237616	Top14
Human_Ciliated epithelial cell	M10	0.0213795	Top15
Human_Secretory epithelial cell	M10	0.0213226	Top16
Human_Other epithelia cell	M10	0.021286	Top17
Sheep_Myoepithelial cell	M10	0.0202453	Top18
Human_Basal epithelia cell	M10	0.0185038	Top19
Human_Clear epithelia cell	M10	0.0182454	Top20
Sheep_Muscle satellite cell	M2	0.0567764	Top1
Human_Tenocyte	M2	0.0435161	Top2
Sheep_Fibro-adipogenic progenitor	M2	0.0432465	Top3
Human_Fibro-adipogenic progenitor	M2	0.0378348	Top4
Human_Posterior pituicyte	M2	0.0301894	Top5
Sheep_Adipocyte	M2	0.0294559	Top6
Sheep_Leydig cell	M2	0.0290663	Top7
Sheep_Pituitary stem cell	M2	0.0282536	Top8
Human_Neuroepithelium	M2	0.0280508	Top9
Human_Luminal hormone-responsive cell	M2	0.0273698	Top10
Sheep_Melanotrope	M2	0.0261574	Top11
Human_Pituitary stem cell	M2	0.0259188	Top12
Sheep_Myoid cell	M2	0.025351	Top13
Sheep_Fibroblast	M2	0.0249849	Top14
Sheep_Myofibroblast	M2	0.0230309	Top15
Sheep_Posterior pituicyte	M2	0.02254	Top16
Sheep_Vascular leptomeningeal cell	M2	0.0224478	Top17
Human_Messenchymal stromal cell	M2	0.0223061	Top18
Sheep_Luminal epithelia cell	M2	0.0210846	Top19
Sheep_Mesothelial cell	M2	0.0205038	Top20
Human_Messenchymal stromal cell	M3	0.0912909	Top1
Human_Fibro-adipogenic progenitor	M3	0.0570653	Top2
Human_Myoid cell	M3	0.0530267	Top3
Human_Tenocyte	M3	0.0476557	Top4
Human_Mural cell	M3	0.0418235	Top5
Sheep_Myofibroblast	M3	0.0398508	Top6
Sheep_Leydig cell	M3	0.0394809	Top7
Sheep_Mesothelial cell	M3	0.0374138	Top8
Sheep_Myoid cell	M3	0.0372368	Top9
Sheep_Pericyte	M3	0.0323175	Top10
Sheep_Fibroblast	M3	0.0308208	Top11
Human_Adipocyte	M3	0.0304865	Top12
Sheep_Theca cell	M3	0.028863	Top13
Human_Pericyte	M3	0.0281445	Top14
Human_Extravillous trophoblast	M3	0.0269341	Top15
Human_Fibroblast	M3	0.0250817	Top16
Human_Vascular leptomeningeal cell	M3	0.0249902	Top17
Sheep_Smooth muscle cell	M3	0.0237686	Top18
Human_Smooth muscle cell	M3	0.0236674	Top19
Human_Theca cell	M3	0.0229897	Top20
Human_Hippocampal granule cell	M4	0.0843007	Top1
Human_Newly formed OLG	M4	0.0476701	Top2
Human_Glutamatergic neuron	M4	0.0474838	Top3
Sheep_Ependymal cell	M4	0.0424062	Top4
Human_Narrow cell	M4	0.0358076	Top5
Human_Principal cell	M4	0.0330658	Top6
Human_GABAergic neuron	M4	0.0324119	Top7
Human_Neural progenitor cell	M4	0.0290812	Top8
Sheep_Myelinating OLG	M4	0.0279247	Top9
Sheep_Narrow cell	M4	0.0277239	Top10
Human_Granulosa cell	M4	0.0272996	Top11
Sheep_Luminal epithelia cell	M4	0.024885	Top12
Human_Myelinating OLG	M4	0.0236697	Top13
Human_Tanycyte	M4	0.0235449	Top14
Sheep_Epithelial cell	M4	0.0233494	Top15
Sheep_Mesothelial cell	M4	0.0227677	Top16
Sheep_Ciliated epithelial cell	M4	0.0225898	Top17
Human_Clear epithelia cell	M4	0.0218951	Top18
Human_Myocyte	M4	0.0215385	Top19
Human_Messenchymal stromal cell	M4	0.0210637	Top20
Human_Interneuron	M5	0.0474713	Top1
Sheep_Fibro-adipogenic progenitor	M5	0.0404388	Top2
Sheep_Pinealocyte	M5	0.0391787	Top3
Sheep_Mki67+	M5	0.0386833	Top4
Sheep_OLG precursor cell	M5	0.0368862	Top5
Sheep_Callosal projection neuron	M5	0.0366678	Top6
Sheep_Glutamatergic neuron	M5	0.0363501	Top7
Sheep_Interneuron	M5	0.034675	Top8
Human_Callosal projection neuron	M5	0.0345885	Top9
Sheep_GABAergic neuron	M5	0.0326625	Top10
Sheep_Neuroepithelium	M5	0.0314088	Top11
Sheep_Hippocampal granule cell	M5	0.030689	Top12
Sheep_Melanotrope	M5	0.0270766	Top13
Human_Lactotrope	M5	0.0270471	Top14
Sheep_Corticotrope	M5	0.026139	Top15
Sheep_Newly formed OLG	M5	0.0260007	Top16
Sheep_Gonadotrope	M5	0.0254536	Top17
Sheep_Astrocyte	M5	0.0245598	Top18
Sheep_Thyrotrope	M5	0.0244657	Top19
Human_Mki67+	M5	0.0239295	Top20
Human_Newly formed OLG	M6	0.100387	Top1
Human_Hippocampal granule cell	M6	0.0980085	Top2
Human_Glutamatergic neuron	M6	0.085029	Top3
Human_OLG precursor cell	M6	0.0692031	Top4
Human_Astrocyte	M6	0.0619632	Top5
Human_GABAergic neuron	M6	0.059121	Top6
Human_Neural progenitor cell	M6	0.0518046	Top7
Sheep_Myelinating OLG	M6	0.04249	Top8
Sheep_Ependymal cell	M6	0.0407597	Top9
Human_Tanycyte	M6	0.0359112	Top10
Human_Myelinating OLG	M6	0.0299804	Top11
Human_Ependymal cell	M6	0.0286732	Top12
Sheep_OLG precursor cell	M6	0.0235512	Top13
Sheep_Hippocampal granule cell	M6	0.0230994	Top14
Sheep_Tanycyte	M6	0.0224948	Top15
Sheep_Newly formed OLG	M6	0.0213255	Top16
Human_Callosal projection neuron	M6	0.0210607	Top17
Sheep_Glutamatergic neuron	M6	0.0188179	Top18
Sheep_Astrocyte	M6	0.017931	Top19
Sheep_Interneuron	M6	0.0173031	Top20
Sheep_Myelinating OLG	M7	0.0522413	Top1
Sheep_Vascular leptomeningeal cell	M7	0.0377677	Top2
Human_Myelinating OLG	M7	0.0343673	Top3
Sheep_Microglial cell	M7	0.0335803	Top4
Human_Luminal secretory cell	M7	0.0333619	Top5
Human_Luminal hormone-responsive cell	M7	0.0305249	Top6
Sheep_Melanotrope	M7	0.0294647	Top7
Sheep_Tanycyte	M7	0.0291549	Top8
Sheep_Newly formed OLG	M7	0.0285694	Top9
Sheep_Lymphatic endothelial cell	M7	0.0285267	Top10
Sheep_Gonadotrope	M7	0.0271983	Top11
Sheep_Vascular endothelial cell	M7	0.0269308	Top12
Sheep_OLG precursor cell	M7	0.0268231	Top13
Sheep_Pituitary stem cell	M7	0.0264424	Top14
Sheep_B cell	M7	0.026224	Top15
Sheep_Neutrophil	M7	0.0261227	Top16
Sheep_Myocyte	M7	0.0260148	Top17
Sheep_Spermaduct stem cell	M7	0.0255649	Top18
Human_Pituitary stem cell	M7	0.0253876	Top19
Human_Myoepithelial cell	M7	0.0230176	Top20
Sheep_Myocyte	M9	0.0692486	Top1
Sheep_Lymphatic endothelial cell	M9	0.0637607	Top2
Human_Lymphatic endothelial cell	M9	0.0609135	Top3
Human_Adipocyte	M9	0.0519052	Top4
Sheep_Vascular endothelial cell	M9	0.0476789	Top5
Human_Vascular endothelial cell	M9	0.0424731	Top6
Sheep_Vascular leptomeningeal cell	M9	0.030944	Top7
Human_Myoepithelial cell	M9	0.0307041	Top8
Sheep_Fibro-adipogenic progenitor	M9	0.0262244	Top9
Human_Luminal hormone-responsive cell	M9	0.0235466	Top10
Human_Pituitary stem cell	M9	0.0221039	Top11
Human_Luminal secretory cell	M9	0.0213562	Top12
Human_Macrophage	M9	0.0211045	Top13
Sheep_Pericyte	M9	0.0207109	Top14
Human_Posterior pituicyte	M9	0.0205743	Top15
Sheep_Pituitary stem cell	M9	0.0189668	Top16
Sheep_Muscle satellite cell	M9	0.0178754	Top17
Sheep_Luminal hormone-responsive cell	M9	0.0174891	Top18
Sheep_Neutrophil	M9	0.0174513	Top19
Sheep_BNC trophoblast	M9	0.017119	Top20
