# Supplementary material for: Comparative Single‐Cell Transcriptomic Atlas Reveals the Genetic Regulation of Reproductive Traits
Source: Adv Sci (Weinh). 2026 Jan 21;13(17):e17633. doi: 10.1002/advs.202517633 (PMC13042767; doi:10.1002/advs.202517633)
Supplement: Supplementary file 8 — Supporting File: advs73815‐sup‐0008‐Table S7.xlsx. [file ADVS-13-e17633-s009.xlsx]

## Sheet: Sheet 1
Table S7. The summary statistics of gene-based GWAS for sheep lifetime average litter size
Gene	Chr	Start	End	No.SNPs	SNP_start	SNP_end	Chisq.Obs.	Pvalue	TopSNP.Pvalue	TopSNP
CENPE	6	22010575	22088848	88	6_21962929	6_22138693	466.515	9.06827e-07	2.03138e-11	6_22019482
NFKB1	6	22538419	22663262	89	6_22494274	6_22708981	400.418	5.78069e-07	1.72813e-11	6_22564531
SLC39A8	6	22787750	22870121	74	6_22740145	6_22915023	361.222	2.27281e-07	1.03642e-10	6_22892538
PPP3CA	6	23762180	24085851	174	6_23717392	6_24135358	1044.43	2.79908e-10	1.29233e-16	6_23784524
H2AZ1	6	25068942	25071126	3	6_25020196	6_25087820	71.2078	1.5023e-14	5.40126e-17	6_25066998
DNAJB14	6	25072702	25116054	6	6_25066998	6_25165451	71.1733	4.72737e-09	5.40126e-17	6_25066998
EIF4E	6	26242042	26281213	35	6_26193201	6_26329774	227.609	5.90574e-08	2.95772e-12	6_26267167
TSPAN5	6	26503470	26690675	87	6_26454547	6_26738593	583.585	2.95487e-11	7.83273e-20	6_26691392
RAP1GDS1	6	26705014	26859548	64	6_26656986	6_26909193	592.588	2.58506e-12	7.83273e-20	6_26691392
STPG2	6	26972237	27339325	175	6_26923123	6_27384801	1522.47	5.51102e-12	1.12151e-16	6_26930619
PDHA2	6	29301841	29303016	30	6_29253513	6_29349587	318.292	1.03697e-10	3.85453e-21	6_29349587
UNC5C	6	29597209	30019231	123	6_29548861	6_30038435	1716.62	1.6433e-16	5.50438e-29	6_30014573
BMPR1B	6	30030664	30482585	35	6_29989185	6_30527870	1311.83	2.53516e-21	5.50438e-29	6_30014573
PDLIM5	6	30578445	30817383	36	6_30534091	6_30866391	636.045	1.95765e-09	1.09799e-24	6_30607871
HPGDS	6	30940942	30967657	22	6_30894848	6_31006206	214.418	3.76809e-07	3.22482e-21	6_30980530
GRID2	6	31427684	33068532	284	6_31380981	6_33112076	2821.6	2.14817e-14	4.22485e-24	6_32412206
CCSER1	6	33696800	35188219	479	6_33647331	6_35236471	4249.02	1.51764e-14	1.36795e-23	6_33950734
MMRN1	6	35358882	35442000	73	6_35310227	6_35489984	722.708	1.84154e-10	4.66379e-19	6_35317253
SNCA	6	35534083	35695812	53	6_35484312	6_35745704	534.877	7.19744e-13	3.45419e-20	6_35493263
GPRIN3	6	36155841	36229861	40	6_36117304	6_36278081	342.596	9.84003e-11	2.96374e-20	6_36127590
FAM13A	6	36354312	36697318	119	6_36304341	6_36747096	772.046	9.65599e-10	6.11167e-17	6_36503979
HERC3	6	36716929	36853042	76	6_36667829	6_36896740	493.988	9.94421e-07	1.45732e-15	6_36767032
PYURF	6	36902690	36905425	20	6_36854779	6_36954242	196.839	7.93903e-09	6.33538e-13	6_36879951
PIGY	6	36904613	36905425	20	6_36854779	6_36954242	196.839	7.93903e-09	6.33538e-13	6_36879951
HERC5	6	36909087	36956397	23	6_36863246	6_37000827	285.755	3.30999e-11	6.33538e-13	6_36879951
HERC6	6	36963957	37018567	18	6_36922752	6_37068110	284.818	2.86733e-11	9.83478e-13	6_37000827
PPM1K	6	37115160	37139254	31	6_37068110	6_37186969	289.662	1.09926e-08	4.33515e-20	6_37139060
ABCG2	6	37142499	37274609	67	6_37094853	6_37323424	504.505	3.37487e-09	4.33515e-20	6_37139060
PKD2	6	37282159	37348258	51	6_37234619	6_37395735	383.05	2.68509e-08	3.20254e-17	6_37360794
SPP1	6	37363570	37376486	26	6_37317996	6_37422611	290.53	9.33121e-10	1.06695e-17	6_37399019
MEPE	6	37519489	37531722	39	6_37475834	6_37579794	366.374	9.21294e-11	1.62909e-17	6_37476571
LAP3	6	37810386	37834150	29	6_37761196	6_37883068	272.478	2.1078e-08	7.87636e-17	6_37838209
MED28	6	37845296	37856343	19	6_37799208	6_37899089	229.475	9.91089e-12	7.87636e-17	6_37838209
FAM184B	6	37856501	37976139	40	6_37809533	6_38023861	371.467	1.31852e-10	6.01658e-17	6_37924981
SLIT2	6	40397721	40801150	194	6_40349955	6_40849622	876.973	4.78103e-08	1.0938e-15	6_40614473
KCNIP4	6	40863346	42176341	517	6_40814870	6_42226229	2391.74	6.66339e-09	2.69076e-13	6_41404353
