# Supplementary material for: Comparative Single‐Cell Transcriptomic Atlas Reveals the Genetic Regulation of Reproductive Traits
Source: Adv Sci (Weinh). 2026 Jan 21;13(17):e17633. doi: 10.1002/advs.202517633 (PMC13042767; doi:10.1002/advs.202517633)
Supplement: Supplementary file 9 — Supporting File: advs73815‐sup‐0009‐Table S8.xlsx. [file ADVS-13-e17633-s007.xlsx]

## Sheet: GWAS summarydata
Table S8. The list of human GWAS data used in this study
Trait	Trait_abbreviation	Category	summaryStatistics
Offspring birth weight	Offspring birth weight	Reproduction	http://ftp.ebi.ac.uk/pub/databases/gwas/summary_statistics/GCST005001-GCST006000/GCST005314
Intelligence	Intelligence	Health	http://ftp.ebi.ac.uk/pub/databases/gwas/summary_statistics/GCST006001-GCST007000/GCST006250
Infant survival (Number of children surviving at 1 year)	Infant survival	Reproduction	http://ftp.ebi.ac.uk/pub/databases/gwas/summary_statistics/GCST006001-GCST007000/GCST006733
Child survival (Number of children surviving at 5 years)	Child survival	Reproduction	http://ftp.ebi.ac.uk/pub/databases/gwas/summary_statistics/GCST006001-GCST007000/GCST006751
Juvenile survival (Number of children surviving at 15 years)	Juvenile survival	Reproduction	http://ftp.ebi.ac.uk/pub/databases/gwas/summary_statistics/GCST006001-GCST007000/GCST006761
Number of live births	Number of live births	Reproduction	http://ftp.ebi.ac.uk/pub/databases/gwas/summary_statistics/GCST006001-GCST007000/GCST006765
Proportion of live births	Proportion of live births	Reproduction	http://ftp.ebi.ac.uk/pub/databases/gwas/summary_statistics/GCST006001-GCST007000/GCST006767
Proportion of live births in continuous marriage	Proportion of live births in continuous marriage	Reproduction	http://ftp.ebi.ac.uk/pub/databases/gwas/summary_statistics/GCST006001-GCST007000/GCST006768
Number of pregnancies	Number of pregnancies	Reproduction	http://ftp.ebi.ac.uk/pub/databases/gwas/summary_statistics/GCST006001-GCST007000/GCST006771
Number of pregnancies in continuous marriage	Number of pregnancies in continuous marriage	Reproduction	http://ftp.ebi.ac.uk/pub/databases/gwas/summary_statistics/GCST006001-GCST007000/GCST006772
Alzheimer's disease (late onset)	Alzheimer's disease	Disease	http://ftp.ebi.ac.uk/pub/databases/gwas/summary_statistics/GCST007001-GCST008000/GCST007511
Type 2 diabetes	Type 2 diabetes	Disease	http://ftp.ebi.ac.uk/pub/databases/gwas/summary_statistics/GCST010001-GCST011000/GCST010118
Age at menarche	Age at menarche	Reproduction	K.A. Kentistou, L.R. Kaisinger, S. Stankovic, M. Vaudel, E. Mendes de Oliveira, A. Messina, R.G. Walters, X. Liu, A.S. Busch, H. Helgason, D.J. Thompson, F. Santoni, K.M. Petricek, Y. Zouaghi, I. Huang-Doran, D.F. Gudbjartsson, E. Bratland, K. Lin, E.J. Gardner, Y. Zhao, R.Y. Jia, C. Terao, M.J. Riggan, M.K. Bolla, M. Yazdanpanah, N. Yazdanpanah, J.P. Bradfield, L. Broer, A. Campbell, D.I. Chasma…
Endometriosis	Endometriosis	Disease	N. Rahmioglu, S. Mortlock, M. Ghiasi, P.L. Møller, L. Stefansdottir, G. Galarneau, C. Turman, R. Danning, M.H. Law, Y. Sapkota, P. Christofidou, S. Skarp, A. Giri, K. Banasik, M. Krassowski, M. Lepamets, B. Marciniak, M. Nõukas, D. Perro, E. Sliz, M. Sobalska-Kwapis, G. Thorleifsson, N.F. Topbas-Selcuki, A. Vitonis, D. Westergaard, R. Arnadottir, K.S. Burgdorf, A. Campbell, C.S.K. Cheuk, C. Cleme…
Healthspan	Healthspan	Health	A. Zenin, Y. Tsepilov, S. Sharapov, E. Getmantsev, L.I. Menshikov, P.O. Fedichev, Y. Aulchenko, Identification of 12 genetic loci associated with human healthspan, Commun Biol 2 (2019) 1–11. https://doi.org/10.1038/s42003-019-0290-0.
Fetal early preterm	Fetal early preterm	Reproduction	X. Liu, D. Helenius, L. Skotte, R.N. Beaumont, M. Wielscher, F. Geller, J. Juodakis, A. Mahajan, J.P. Bradfield, F.T.J. Lin, S. Vogelezang, M. Bustamante, T.S. Ahluwalia, N. Pitkänen, C.A. Wang, J. Bacelis, M.C. Borges, G. Zhang, B.A. Bedell, R.M. Rossi, K. Skogstrand, S. Peng, W.K. Thompson, V. Appadurai, D.A. Lawlor, I. Kalliala, C. Power, M.I. McCarthy, H.A. Boyd, M.L. Marazita, H. Hakonarson,…
Fetal gestation duration	Fetal gestation duration	Reproduction	X. Liu, D. Helenius, L. Skotte, R.N. Beaumont, M. Wielscher, F. Geller, J. Juodakis, A. Mahajan, J.P. Bradfield, F.T.J. Lin, S. Vogelezang, M. Bustamante, T.S. Ahluwalia, N. Pitkänen, C.A. Wang, J. Bacelis, M.C. Borges, G. Zhang, B.A. Bedell, R.M. Rossi, K. Skogstrand, S. Peng, W.K. Thompson, V. Appadurai, D.A. Lawlor, I. Kalliala, C. Power, M.I. McCarthy, H.A. Boyd, M.L. Marazita, H. Hakonarson,…
Fetal postterm birth	Fetal postterm birth	Reproduction	X. Liu, D. Helenius, L. Skotte, R.N. Beaumont, M. Wielscher, F. Geller, J. Juodakis, A. Mahajan, J.P. Bradfield, F.T.J. Lin, S. Vogelezang, M. Bustamante, T.S. Ahluwalia, N. Pitkänen, C.A. Wang, J. Bacelis, M.C. Borges, G. Zhang, B.A. Bedell, R.M. Rossi, K. Skogstrand, S. Peng, W.K. Thompson, V. Appadurai, D.A. Lawlor, I. Kalliala, C. Power, M.I. McCarthy, H.A. Boyd, M.L. Marazita, H. Hakonarson,…
Maternal Gestational duration	Maternal Gestational duration	Reproduction	P. Solé-Navais, C. Flatley, V. Steinthorsdottir, M. Vaudel, J. Juodakis, J. Chen, T. Laisk, A.L. LaBella, D. Westergaard, J. Bacelis, B. Brumpton, L. Skotte, M.C. Borges, Ø. Helgeland, A. Mahajan, M. Wielscher, F. Lin, C. Briggs, C.A. Wang, G.-H. Moen, R.N. Beaumont, J.P. Bradfield, A. Abraham, G. Thorleifsson, M.E. Gabrielsen, S.R. Ostrowski, D. Modzelewska, E.A. Nohr, E. Hypponen, A. Srivastava…
Maternal preterm delivery	Maternal preterm delivery	Reproduction	P. Solé-Navais, C. Flatley, V. Steinthorsdottir, M. Vaudel, J. Juodakis, J. Chen, T. Laisk, A.L. LaBella, D. Westergaard, J. Bacelis, B. Brumpton, L. Skotte, M.C. Borges, Ø. Helgeland, A. Mahajan, M. Wielscher, F. Lin, C. Briggs, C.A. Wang, G.-H. Moen, R.N. Beaumont, J.P. Bradfield, A. Abraham, G. Thorleifsson, M.E. Gabrielsen, S.R. Ostrowski, D. Modzelewska, E.A. Nohr, E. Hypponen, A. Srivastava…
Maternal post term delivery	Maternal post term delivery	Reproduction	P. Solé-Navais, C. Flatley, V. Steinthorsdottir, M. Vaudel, J. Juodakis, J. Chen, T. Laisk, A.L. LaBella, D. Westergaard, J. Bacelis, B. Brumpton, L. Skotte, M.C. Borges, Ø. Helgeland, A. Mahajan, M. Wielscher, F. Lin, C. Briggs, C.A. Wang, G.-H. Moen, R.N. Beaumont, J.P. Bradfield, A. Abraham, G. Thorleifsson, M.E. Gabrielsen, S.R. Ostrowski, D. Modzelewska, E.A. Nohr, E. Hypponen, A. Srivastava…
Number of children ever born	Number of children ever born	Reproduction	http://ftp.ebi.ac.uk/pub/databases/gwas/summary_statistics/GCST90029001-GCST90030000/GCST90029038
Malignant neoplasm of ovary (PheCode 184.11)	Malignant neoplasm of ovary	Disease	http://ftp.ebi.ac.uk/pub/databases/gwas/summary_statistics/GCST90041001-GCST90042000/GCST90041850
Pituitary hypofunction (PheCode 253.2)	Pituitary hypofunction	Disease	http://ftp.ebi.ac.uk/pub/databases/gwas/summary_statistics/GCST90043001-GCST90044000/GCST90043643
Hyperplasia of prostate (PheCode 600)	Hyperplasia of prostate	Disease	http://ftp.ebi.ac.uk/pub/databases/gwas/summary_statistics/GCST90044001-GCST90045000/GCST90044257
Other disorders of prostate (PheCode 602)	Other disorders of prostate	Disease	http://ftp.ebi.ac.uk/pub/databases/gwas/summary_statistics/GCST90044001-GCST90045000/GCST90044271
Hypertrophy of breast (Gynecomastia) (PheCode 612.2)	Hypertrophy of breast	Disease	http://ftp.ebi.ac.uk/pub/databases/gwas/summary_statistics/GCST90044001-GCST90045000/GCST90044286
Polycystic ovary syndrome (adjusted for age and BMI)	Polycystic ovary syndrome	Disease	http://ftp.ebi.ac.uk/pub/databases/gwas/summary_statistics/GCST90044001-GCST90045000/GCST90044903
Estrogen receptor levels (ESR1.2945.25.1)	Estrogen receptor levels	Reproduction	http://ftp.ebi.ac.uk/pub/databases/gwas/summary_statistics/GCST90241001-GCST90242000/GCST90241112
Luteinizing hormone levels (CGA.LHB.2953.31.2)	Luteinizing hormone levels	Reproduction	http://ftp.ebi.ac.uk/pub/databases/gwas/summary_statistics/GCST90241001-GCST90242000/GCST90241825
Neuropeptide S levels (NPS.6390.18.3)	Neuropeptide S levels	Health	http://ftp.ebi.ac.uk/pub/databases/gwas/summary_statistics/GCST90242001-GCST90243000/GCST90242089
Prostate-specific antigen levels (KLK3.8468.19.3)	Prostate-specific antigen levels	Reproduction	http://ftp.ebi.ac.uk/pub/databases/gwas/summary_statistics/GCST90242001-GCST90243000/GCST90242407
Spontaneous dizygotic twinning	Spontaneous dizygotic twinning	Reproduction	http://ftp.ebi.ac.uk/pub/databases/gwas/summary_statistics/GCST90244001-GCST90245000/GCST90244755
Preeclampsia or small for gestational age infant (maternal genotype effect)	Preeclampsia or small for gestational age infant	Disease	http://ftp.ebi.ac.uk/pub/databases/gwas/summary_statistics/GCST90269001-GCST90270000/GCST90269905
Parkinson's disease	Parkinson's disease	Disease	http://ftp.ebi.ac.uk/pub/databases/gwas/summary_statistics/GCST90275001-GCST90276000/GCST90275127
Placental weight (fetal genotype, adjusted for sex and gestational age)	Placental weight	Reproduction	http://ftp.ebi.ac.uk/pub/databases/gwas/summary_statistics/GCST90275001-GCST90276000/GCST90275189
Breast cancer (estrogen-receptor positive)	Breast cancer_pos	Disease	http://ftp.ebi.ac.uk/pub/databases/gwas/summary_statistics/GCST90296001-GCST90297000/GCST90296720
Breast cancer (estrogen-receptor negative)	Breast cancer_neg	Disease	http://ftp.ebi.ac.uk/pub/databases/gwas/summary_statistics/GCST90296001-GCST90297000/GCST90296721
Disorders of the pituitary gland and its hypothalamic control (PheCode 253)	Disorders of the pituitary gland and its hypothalamic control	Disease	http://ftp.ebi.ac.uk/pub/databases/gwas/summary_statistics/GCST90435001-GCST90436000/GCST90435720
Male infertility and abnormal spermatozoa (PheCode 609)	Male infertility and abnormal spermatozoa	Disease	http://ftp.ebi.ac.uk/pub/databases/gwas/summary_statistics/GCST90436001-GCST90437000/GCST90436462
Infertility, male (PheCode 609.1)	Infertility, male	Reproduction	http://ftp.ebi.ac.uk/pub/databases/gwas/summary_statistics/GCST90436001-GCST90437000/GCST90436463

## Sheet: scPAGWAS-Sheep singlecell data
Table S8. Associations (-log10FDR) between conserved cell types and human complex traits identified by scPagwas in sheep single-cell data
Celltype	Age at menarche	Alzheimer's disease	Breast cancer_neg	Breast cancer_pos	Child survival	Disorders of the pituitary gland and its hypothalamic control	Endometriosis	Estrogen receptor levels	Fetal early preterm	Fetal gestation duration	Fetal postterm birth	Healthspan	Hyperplasia of prostate	Hypertrophy of breast	Infant survival	Infertility, male	Intelligence	Juvenile survival	Luteinizing hormone levels	Male infertility and abnormal spermatozoa	Malignant neoplasm of ovary	Maternal Gestational duration	Maternal post term delivery	Maternal preterm delivery	Neuropeptide S levels	Number of children ever born	Number of live births	Number of pregnancies	Number of pregnancies in continuous marriage	Offspring birth weight	Other disorders of prostate	Parkinson's disease	Pituitary hypofunction	Placental weight	Polycystic ovary syndrome	Preeclampsia or small for gestational age infant	Proportion of live births	Proportion of live births in continuous marriage	Prostate-specific antigen levels	Spontaneous dizygotic twinning	Type 2 diabetes
Adipocyte	4.19929e-08	0.5	0.499999	0.499981	0.5	0.5	0.115441	0.5	0.5	0.5	0.5	2.98898e-07	0.5	0.5	0.49904	0.00341168	0.5	0.5	0.499946	0.499982	0.5	0.5	0.00140333	0.5	0.499995	0.5	0.5	0.5	7.35719e-09	2.57031e-08	0.5	0.0294891	0.000238426	0.5	0.5	0.5	3.58539e-09	0.5	0.5	0.49954	0.5
Astrocyte	3.47785e-10	0.5	2.69461e-06	0.0581528	0.5	0.5	0.00625379	0.5	0.5	0.5	0.5	1.69215e-11	0.5	0.5	0.462589	2.00955e-10	0.5	0.5	2.48892e-06	0.499982	0.5	0.5	1.91969e-09	0.5	0.499995	0.5	2.428e-07	1.36893e-08	1.44113e-07	4.88181e-12	8.28272e-10	9.85576e-07	6.85894e-08	0.5	0.5	7.01392e-09	6.62107e-12	0.5	0.5	0.171785	0.5
B cell	0.5	2.6622e-05	0.499999	7.94971e-10	8.0684e-11	1.19426e-11	0.5	2.20871e-11	8.17494e-12	8.18323e-11	6.437e-12	0.5	5.29632e-11	6.18902e-12	0.49904	0.499996	8.79256e-12	7.72056e-12	0.499946	0.0954277	4.59273e-12	2.58913e-11	0.5	3.72446e-11	0.0284893	8.98879e-12	0.5	0.5	0.5	0.5	0.5	0.5	0.5	2.23815e-08	2.02533e-11	0.5	0.5	1.20974e-11	5.55146e-12	0.0914894	4.85929e-11
Basal epithelia cell	0.5	1.39678e-08	0.499999	0.281485	7.60248e-11	1.19426e-11	0.5	1.86327e-11	8.70774e-12	2.47024e-11	8.18615e-12	0.5	5.29632e-11	9.9556e-12	0.49092	0.499996	1.00567e-11	1.32806e-11	0.499946	7.22398e-05	1.05134e-11	2.58913e-11	0.5	1.74185e-11	0.0192088	1.16226e-11	0.5	0.5	0.5	0.5	0.5	0.5	0.5	1.07486e-08	1.50367e-11	0.5	0.5	1.20974e-11	8.56177e-12	0.165613	2.24574e-11
BNC trophoblast	0.5	0.101755	0.499999	0.499981	7.18207e-06	1.53722e-05	0.5	6.77029e-06	0.000493664	0.00816071	0.000103063	0.5	1.36499e-05	5.23446e-05	0.0861876	0.499996	9.12801e-05	5.1225e-06	0.468305	7.42403e-07	0.000191105	5.186e-07	0.5	7.50569e-05	0.0652035	8.76907e-05	0.5	0.5	0.5	0.5	0.5	0.5	0.5	2.00891e-06	1.15653e-05	0.5	0.5	4.49729e-06	6.62092e-05	6.70198e-11	7.54066e-05
Callosal projection neuron	1.44208e-12	1.63796e-08	1.99494e-12	1.53106e-11	0.5	0.5	1.53431e-08	0.5	0.5	0.5	0.5	5.16228e-10	0.5	0.5	0.49904	0.00148913	0.5	0.5	0.499946	0.499982	0.5	0.5	1.37521e-12	0.5	0.16362	0.5	7.18877e-12	1.88738e-12	1.16952e-10	1.06181e-12	1.56263e-12	1.28767e-12	2.50728e-12	0.5	0.5	1.16224e-12	1.4512e-12	0.5	0.5	0.49954	0.5
Ciliated epithelial cell	0.5	0.00412233	0.499999	0.499981	6.50468e-08	6.95504e-06	2.98958e-06	1.40511e-06	0.000840614	0.00228997	6.30992e-05	0.00541176	5.15875e-07	4.73312e-06	3.29016e-12	2.00955e-10	0.000331488	6.74951e-06	0.0121167	9.65886e-12	0.000642109	6.28993e-06	0.5	9.31808e-06	0.0271392	2.58761e-05	7.63432e-10	1.13137e-08	0.0053594	0.5	0.5	0.5	0.5	2.52827e-07	4.99319e-07	0.144107	0.5	1.58123e-05	0.000181521	0.100838	2.31007e-06
Corticotrope	1.44208e-12	0.497729	1.99494e-12	0.499981	0.5	0.5	1.56727e-12	0.5	0.5	0.5	0.5	2.67389e-12	0.5	0.5	0.49904	0.0124781	0.5	0.5	0.499946	0.499982	0.5	0.5	1.37521e-12	0.5	0.499995	0.5	1.46841e-09	1.88738e-12	1.85421e-12	1.06181e-12	0.00018171	1.28767e-12	2.50728e-12	0.5	0.5	1.16224e-12	2.14396e-12	0.5	0.5	0.49954	0.5
Dendritic cell	0.5	0.497729	0.499999	0.0947188	0.355289	0.390926	0.5	0.359748	0.439991	0.466731	0.378184	0.5	0.352681	0.327872	0.49904	0.499996	0.433532	0.28896	0.499946	0.499982	0.346492	0.367719	0.5	0.439137	0.499995	0.441789	0.5	0.5	0.5	0.5	0.484101	0.5	0.5	0.330848	0.377903	0.5	0.5	0.339141	0.368234	0.171785	0.39111
Ependymal cell	0.5	0.342616	0.499999	0.499981	0.0930976	0.47544	0.5	0.359748	0.5	0.5	0.5	0.5	0.29598	0.5	0.0861876	0.0486812	0.5	0.475714	0.292579	0.00187029	0.5	0.362534	0.5	0.5	0.123727	0.5	0.452144	0.5	0.5	0.5	0.0816548	0.5	0.5	0.00758349	0.377903	0.5	0.5	0.48949	0.5	0.000387378	0.307402
Epithelial cell	7.41424e-05	0.322119	0.151302	0.361234	0.0374084	0.0795275	9.06158e-05	0.069489	0.0949429	0.154899	0.0815391	1.21365e-06	0.0572364	0.0435944	0.181965	0.00573227	0.0906395	0.0747892	0.468271	0.0847021	0.107051	0.117544	0.000200919	0.0960331	0.16362	0.0757926	0.00913198	0.000187475	1.01758e-06	6.26052e-05	0.36067	0.000730866	6.63517e-05	0.0842962	0.0360798	0.00912417	0.000339619	0.102298	0.0882952	0.49954	0.0974633
Fibro-adipogenic progenitor	9.67399e-08	0.5	0.499999	0.479357	0.5	0.5	0.168294	0.5	0.5	0.5	0.5	2.88088e-05	0.5	0.5	0.49904	0.499996	0.5	0.5	0.0812139	0.499982	0.5	0.5	4.13127e-10	0.5	0.170621	0.5	0.5	0.5	4.36022e-05	1.37217e-08	0.5	5.46728e-05	7.64951e-07	0.5	0.5	0.44303	2.21649e-08	0.5	0.5	0.49954	0.5
Fibroblast	0.452614	0.00707676	0.499999	0.133491	0.000342412	2.95215e-07	0.5	9.34351e-06	4.84084e-08	6.83434e-07	1.02596e-07	0.5	0.000185773	4.53145e-07	0.49904	0.499996	4.9605e-08	5.77486e-07	0.173982	0.384907	9.37631e-08	4.5837e-06	0.240785	1.60146e-07	0.000145718	1.50909e-07	0.5	0.5	0.5	0.398559	0.5	0.482849	0.41526	0.00726736	7.13618e-07	0.5	0.39513	8.18913e-07	1.05084e-07	0.49954	2.45708e-05
GABAergic neuron	2.19557e-12	9.73979e-07	1.99494e-12	1.10728e-09	0.5	0.5	1.09346e-08	0.5	0.5	0.5	0.5	9.53446e-10	0.5	0.5	0.49904	0.017508	0.5	0.5	0.499946	0.499982	0.5	0.5	1.75764e-12	0.5	0.499995	0.5	7.38721e-12	2.69641e-12	1.66486e-10	1.21421e-12	1.73333e-12	1.7862e-12	6.98664e-12	0.5	0.5	1.2672e-12	1.80162e-12	0.5	0.5	0.49954	0.5
Glutamatergic neuron	5.30749e-12	4.69582e-09	2.35926e-12	9.13983e-11	0.5	0.5	3.97683e-09	0.5	0.5	0.356797	0.5	6.23853e-10	0.5	0.5	0.49904	0.0746854	0.5	0.5	0.499946	0.499982	0.5	0.5	2.71181e-12	0.5	0.229608	0.5	8.6684e-12	4.01305e-12	1.66486e-10	2.38369e-12	1.73333e-12	3.24562e-12	1.5864e-11	0.5	0.5	1.2672e-12	6.46322e-12	0.5	0.5	0.49954	0.5
Gonadotrope	3.55384e-12	0.5	3.6797e-11	0.499981	0.5	0.5	6.3309e-12	0.5	0.5	0.5	0.5	5.05205e-12	0.5	0.5	0.49904	0.0572218	0.5	0.5	0.499946	0.499982	0.5	0.5	3.97725e-12	0.5	0.499995	0.5	2.62016e-10	3.79704e-12	5.52745e-12	2.73266e-12	0.0816548	3.73979e-12	9.65127e-12	0.5	0.5	4.71894e-12	1.00869e-11	0.5	0.5	0.49954	0.5
Granulocyte	0.5	0.5	0.151302	2.86758e-07	0.0282825	0.278345	0.5	0.181459	0.0637341	0.427174	0.0134217	0.5	0.409354	0.000701944	0.49904	0.499996	0.130827	3.42206e-09	0.499946	0.0954277	0.000161503	0.373228	0.5	0.5	0.499995	0.241153	0.5	0.5	0.5	0.5	0.388593	0.5	0.5	1.80475e-05	0.34484	0.5	0.5	0.0171216	0.0203577	1.02204e-10	0.5
Granulosa cell	0.5	0.000114512	0.499999	0.165321	1.7864e-06	6.73734e-09	0.5	9.07015e-08	2.64081e-09	4.10335e-08	2.82649e-09	0.5	7.65358e-07	3.47931e-09	0.49904	0.499996	1.78255e-09	4.86286e-09	0.499946	0.0317021	5.3583e-09	9.33648e-08	0.5	2.03743e-08	7.12467e-06	2.66053e-09	0.5	0.5	0.5	0.5	0.5	0.5	0.5	7.4372e-05	1.07526e-08	0.5	0.5	1.47443e-08	3.43212e-09	0.267712	2.31007e-06
Hippocampal granule cell	1.53516e-12	1.19399e-06	1.99494e-12	5.04003e-10	0.5	0.5	2.06055e-06	0.5	0.5	0.223812	0.5	1.6372e-09	0.5	0.5	0.49904	0.0522281	0.5	0.5	0.499946	0.499982	0.5	0.5	1.37521e-12	0.5	0.195118	0.5	8.6684e-12	2.69641e-12	3.45413e-10	1.06181e-12	1.68186e-12	1.43942e-12	9.65127e-12	0.5	0.5	1.16224e-12	1.4512e-12	0.5	0.5	0.49954	0.5
Interneuron	1.74027e-12	0.000604167	1.99494e-12	6.12977e-11	0.5	0.5	4.17096e-05	0.5	0.5	0.5	0.5	2.32435e-06	0.5	0.5	0.49904	0.000537021	0.5	0.5	0.499946	0.499982	0.5	0.5	1.37521e-12	0.5	0.265692	0.5	7.18877e-12	2.23173e-12	6.43248e-07	1.06181e-12	1.56263e-12	1.28767e-12	5.21053e-11	0.5	0.5	1.16224e-12	1.4512e-12	0.5	0.5	0.49954	0.5
Lactotrope	0.385872	0.5	0.499999	0.499981	0.5	0.5	0.0342027	0.5	0.5	0.5	0.5	0.5	0.5	0.5	0.0427414	0.0438835	0.5	0.5	0.485715	0.352264	0.5	0.5	0.5	0.5	0.499995	0.5	0.104118	0.0197361	0.36993	0.5	0.475807	0.5	0.5	0.5	0.5	0.323816	0.5	0.5	0.5	0.301957	0.5
Leydig cell	0.5	1.00386e-05	0.499999	0.464756	1.65494e-06	1.19426e-11	0.5	4.54826e-08	5.24872e-12	9.41599e-11	6.437e-12	0.5	2.03387e-07	8.11196e-11	0.49904	0.499996	5.02913e-12	1.05007e-10	3.28231e-06	0.274604	4.59273e-12	3.54443e-10	0.5	7.06123e-12	4.10904e-09	8.98879e-12	0.5	0.5	0.5	0.5	0.5	0.5	0.5	0.000627578	1.1208e-10	0.5	0.5	9.17193e-11	5.74045e-12	0.49954	7.92581e-10
Luminal epithelia cell	0.5	0.00267745	0.499999	0.499981	4.1458e-06	2.42984e-06	0.5	2.0817e-06	5.04274e-05	7.02609e-05	1.5801e-05	0.5	7.84002e-06	9.21272e-06	0.0227783	0.499996	5.60493e-05	2.61297e-06	0.499946	0.00013378	4.14524e-05	8.73136e-07	0.5	6.39535e-07	0.00648362	1.31734e-05	0.324147	0.5	0.5	0.5	0.5	0.5	0.5	0.00030219	1.44838e-06	0.5	0.5	1.80216e-06	8.75922e-06	0.0233175	2.16859e-08
Luminal hormone-responsive cell	0.5	6.31354e-06	0.499999	0.00740854	2.67131e-10	1.19426e-11	0.5	1.33769e-11	5.91445e-12	1.35651e-11	6.437e-12	0.5	6.42445e-11	6.18902e-12	0.49904	0.499996	7.72782e-12	7.72056e-12	0.499946	7.07159e-07	4.59273e-12	2.58913e-11	0.5	1.36393e-11	0.0192088	8.98879e-12	0.5	0.5	0.5	0.5	0.5	0.5	0.5	2.76071e-07	1.20698e-11	0.5	0.5	9.69563e-12	5.55146e-12	0.49954	2.24574e-11
Luminal secretory cell	0.5	0.0090192	0.499999	0.277819	4.68563e-05	3.37452e-06	0.5	7.82717e-07	7.33353e-07	3.10797e-06	2.8935e-07	0.5	1.62128e-05	1.03851e-06	0.49092	0.499996	4.54302e-06	5.85569e-07	0.499946	0.00150329	1.13955e-06	4.5837e-06	0.5	6.46911e-06	0.342976	5.17979e-06	0.5	0.5	0.5	0.5	0.5	0.5	0.5	0.000391458	2.16811e-06	0.5	0.5	7.6795e-07	2.61734e-07	0.128499	2.03905e-06
Lymphatic endothelial cell	0.5	0.0787583	0.499999	0.0199141	1.60015e-05	1.2436e-10	0.5	9.99195e-08	1.26941e-10	9.95961e-08	1.22233e-10	0.5	5.21623e-07	2.15239e-11	0.49904	0.499996	3.10333e-11	3.8148e-10	0.499946	0.280652	8.8461e-11	1.01053e-09	0.5	2.51069e-10	0.0765524	9.66987e-11	0.5	0.5	0.5	0.5	0.5	0.5	0.5	7.9889e-06	2.35529e-10	0.5	0.5	1.10631e-09	1.69827e-11	0.49954	3.93878e-07
Macrophage	0.5	0.0722513	0.499999	3.90905e-09	5.94366e-07	2.28523e-08	0.5	1.67455e-08	1.32212e-08	2.07341e-07	2.72205e-09	0.5	5.70635e-07	1.2542e-09	0.49904	0.499996	1.13704e-08	3.82422e-10	0.499946	0.15973	8.62874e-10	7.79842e-08	0.5	6.39535e-07	0.16362	1.25217e-08	0.5	0.5	0.5	0.5	0.5	0.5	0.5	7.15203e-06	3.88289e-08	0.5	0.5	1.06045e-08	2.30124e-09	0.0914894	4.92562e-06
Melanotrope	1.53516e-12	0.5	1.66476e-10	0.499981	0.5	0.5	3.84847e-12	0.5	0.5	0.5	0.5	3.67584e-12	0.5	0.5	0.49904	0.0297935	0.5	0.5	0.499946	0.499982	0.5	0.5	1.78125e-12	0.5	0.499995	0.5	3.12511e-08	2.68914e-12	2.83175e-12	1.06181e-12	0.00105932	1.50453e-12	5.21165e-12	0.5	0.5	1.16224e-12	1.47721e-11	0.5	0.5	0.49954	0.5
Mesothelial cell	0.5	8.12263e-08	0.499999	0.499981	1.05943e-07	7.85605e-11	0.5	3.61794e-09	5.1876e-11	5.71513e-10	5.91363e-11	0.5	1.56172e-09	1.03049e-10	0.49904	0.499996	2.31397e-11	3.82422e-10	0.312667	0.0148904	3.51897e-11	3.54443e-10	0.5	1.88316e-11	0.000893866	6.75626e-11	0.5	0.5	0.5	0.5	0.5	0.5	0.5	8.08341e-05	7.93149e-11	0.5	0.5	1.9685e-10	1.69827e-11	0.443254	1.46532e-10
Microglial cell	0.157668	0.5	0.201576	1.76964e-05	0.5	0.5	0.5	0.5	0.5	0.5	0.5	7.47488e-05	0.5	0.5	0.49904	0.499996	0.5	0.5	0.499946	0.499982	0.5	0.5	0.5	0.5	0.499995	0.5	0.5	0.5	0.338527	0.271496	0.299154	0.441491	0.00775397	0.5	0.5	0.5	0.326815	0.5	0.5	0.49954	0.5
Mki67+	2.19557e-12	0.5	5.6549e-06	0.499981	0.5	0.5	7.32821e-09	0.5	0.5	0.5	0.5	3.31727e-12	0.5	0.5	0.49904	0.0408946	0.5	0.5	0.468271	0.499982	0.5	0.5	6.22698e-12	0.5	0.499995	0.5	0.00552171	5.15473e-09	2.99457e-12	1.21421e-12	0.104388	9.89559e-11	2.28604e-11	0.5	0.5	1.6503e-08	1.97099e-11	0.5	0.5	0.49954	0.5
Muscle satellite cell	1.62366e-07	0.5	0.499999	0.499981	0.5	0.5	0.115441	0.5	0.5	0.5	0.5	8.21536e-06	0.5	0.5	0.49904	0.0486185	0.5	0.5	0.468305	0.499982	0.5	0.5	8.73228e-06	0.5	0.499995	0.5	0.5	0.5	3.30613e-08	7.36937e-08	0.5	0.0205616	0.000909282	0.5	0.5	0.5	2.39915e-09	0.5	0.5	0.49954	0.5
Myelinating OLG	2.2586e-08	0.5	1.57221e-08	0.00892355	0.5	0.5	0.314626	0.5	0.5	0.5	0.5	2.67389e-12	0.5	0.5	0.49904	9.32726e-07	0.5	0.5	0.499946	0.499982	0.5	0.5	0.000455006	0.5	0.0115589	0.5	0.0442089	0.000187475	0.00012934	3.41028e-10	5.3458e-10	4.2951e-08	2.28467e-08	0.5	0.5	3.05385e-05	1.4512e-12	0.5	0.5	0.442633	0.5
Myocyte	4.54076e-09	0.5	0.499999	0.499981	0.5	0.5	0.000113223	0.5	0.5	0.5	0.5	0.000124457	0.5	0.5	0.0125568	2.25393e-08	0.5	0.5	0.499946	0.499982	0.5	0.5	2.2675e-05	0.5	0.499995	0.5	0.5	0.5	4.0358e-09	4.28587e-07	0.5	0.094952	3.0188e-11	0.5	0.5	0.5	1.4512e-12	0.5	0.5	3.21367e-09	0.5
Myoepithelial cell	0.5	0.000110975	0.499999	0.0120827	2.49662e-09	1.19426e-11	0.5	1.33769e-11	5.91445e-12	1.35651e-11	6.437e-12	0.5	9.38141e-10	9.90381e-12	0.49904	0.499996	7.72782e-12	7.93502e-12	0.499946	0.0718839	4.59273e-12	3.78066e-11	0.5	1.74185e-11	0.00200274	8.98879e-12	0.5	0.5	0.5	0.5	0.5	0.5	0.5	7.15203e-06	1.20698e-11	0.5	0.5	9.69563e-12	5.55146e-12	0.49954	4.85929e-11
Myofibroblast	0.5	1.68937e-09	0.499999	0.499981	9.62703e-10	1.19426e-11	0.5	5.05618e-11	8.17494e-12	3.47058e-11	8.18615e-12	0.5	5.29632e-11	9.9556e-12	0.49904	0.499996	8.74626e-12	1.88491e-11	0.499946	6.58243e-05	7.47469e-12	2.58913e-11	0.5	8.85955e-12	0.137325	8.98879e-12	0.5	0.5	0.5	0.5	0.5	0.5	0.5	1.21706e-06	1.20698e-11	0.5	0.5	1.20974e-11	5.95826e-12	0.0914894	2.24574e-11
Myoid cell	0.5	0.00013823	0.499999	0.0581528	3.52365e-08	1.18062e-11	0.5	7.33226e-11	5.24872e-12	1.35651e-11	6.437e-12	0.5	1.62023e-08	6.18902e-12	0.49904	0.499996	5.02913e-12	7.72056e-12	0.0101885	0.0354877	4.59273e-12	3.84235e-11	0.5	7.06123e-12	2.20179e-11	8.98879e-12	0.5	0.5	0.5	0.5	0.5	0.5	0.5	7.15203e-06	1.20698e-11	0.5	0.5	9.69563e-12	5.55146e-12	0.49954	2.75751e-10
Narrow cell	0.5	4.69582e-09	0.499999	0.499981	1.68411e-11	4.1636e-11	0.5	4.37493e-11	4.4788e-09	3.86082e-09	6.766e-10	0.5	1.28026e-10	8.43541e-10	7.6064e-12	0.128645	2.30679e-09	4.22882e-11	0.236001	1.79838e-10	1.66715e-09	6.75869e-11	0.5	6.35164e-11	1.81508e-06	1.32602e-09	5.66977e-05	0.5	0.5	0.5	0.5	0.5	0.5	1.07486e-08	4.34523e-11	0.5	0.5	4.30653e-11	5.57904e-10	9.29204e-11	2.24574e-11
Neuroepithelium	2.63623e-07	0.5	0.000450075	0.188133	0.5	0.5	0.013327	0.5	0.5	0.5	0.5	2.74106e-08	0.5	0.5	0.49904	3.1823e-07	0.5	0.5	0.000100785	0.499982	0.5	0.5	4.2159e-06	0.5	0.499995	0.5	0.00052049	1.8128e-05	8.18011e-06	8.30687e-09	1.11484e-06	0.000134517	9.14526e-06	0.5	0.5	3.13867e-05	3.05652e-09	0.5	0.5	0.406568	0.5
Neutrophil	0.5	0.5	0.00342172	9.13983e-11	0.5	0.5	0.37657	0.5	0.328464	0.5	0.207444	0.5	0.5	0.00340176	0.49904	0.499996	0.436191	0.000127444	0.499946	0.499982	0.0278836	0.5	0.5	0.5	0.499995	0.5	0.5	0.5	0.5	0.5	0.299154	0.5	0.5	0.0924003	0.5	0.5	0.5	0.5	0.258373	1.85217e-05	0.5
Newly formed OLG	1.47296e-11	0.5	1.70663e-08	0.00411693	0.5	0.5	0.0239871	0.5	0.5	0.5	0.5	5.05205e-12	0.5	0.5	0.49904	7.31862e-10	0.5	0.5	2.13318e-05	0.499982	0.5	0.5	8.74335e-11	0.5	0.499995	0.5	1.2691e-07	5.78913e-09	2.93875e-07	1.06181e-12	3.58073e-12	4.2951e-08	3.44142e-09	0.5	0.5	2.78341e-10	1.4512e-12	0.5	0.5	0.165613	0.5
NK cell	0.5	0.00656596	0.499999	1.00543e-07	8.44852e-10	1.19426e-11	0.5	4.37493e-11	3.35014e-11	3.86082e-09	8.18615e-12	0.5	6.42445e-11	6.18902e-12	0.49904	0.499996	2.06978e-11	7.72056e-12	0.499946	0.442647	4.59273e-12	2.64849e-11	0.5	1.9029e-10	0.499995	1.16226e-11	0.5	0.5	0.5	0.5	0.484101	0.5	0.5	3.64591e-06	1.83259e-11	0.5	0.5	9.69563e-12	5.55146e-12	0.0996917	1.29707e-09
OLG precursor cell	1.53516e-12	0.22125	1.99494e-12	4.37832e-11	0.5	0.5	0.00107711	0.5	0.5	0.5	0.5	8.26081e-12	0.5	0.5	0.49904	1.79936e-05	0.5	0.5	0.173982	0.499982	0.5	0.5	1.46463e-12	0.5	0.499995	0.5	7.18877e-12	6.48034e-12	3.72627e-09	1.06181e-12	1.56263e-12	1.56984e-12	2.50728e-12	0.5	0.5	1.16224e-12	1.4512e-12	0.5	0.5	0.49954	0.5
Oocyte	0.5	2.53055e-05	0.499999	0.213381	1.16238e-08	1.3387e-11	0.5	5.05618e-11	1.58402e-11	8.18323e-11	8.18615e-12	0.5	5.8961e-09	8.78972e-12	0.296266	0.499996	1.00567e-11	1.32806e-11	0.499946	0.000407594	2.94916e-11	9.68573e-11	0.5	3.80116e-11	0.000335396	8.98879e-12	0.5	0.5	0.5	0.5	0.5	0.5	0.5	7.15203e-06	1.50367e-11	0.5	0.5	2.0768e-11	1.07566e-11	0.163158	2.24574e-11
Pericyte	0.5	0.0678371	0.499999	2.32467e-06	5.55913e-05	7.96899e-11	0.5	1.16387e-08	8.17494e-12	1.59655e-10	1.14352e-11	0.5	1.518e-05	5.67296e-11	0.49904	0.499996	1.00567e-11	6.94121e-11	0.215795	0.478054	1.30598e-11	6.28694e-09	0.5	4.24988e-11	9.37404e-11	2.02083e-11	0.5	0.5	0.5	0.5	0.5	0.5	0.5	0.00205639	2.35529e-10	0.5	0.5	5.33661e-10	1.65957e-11	0.49954	3.93878e-07
Pinealocyte	1.44208e-12	0.5	1.22843e-09	1.26152e-07	0.5	0.5	1.56727e-12	0.5	0.5	0.5	0.5	2.67389e-12	0.5	0.5	0.49904	0.499996	0.5	0.5	0.499946	0.499982	0.5	0.5	1.37521e-12	0.5	1.08793e-09	0.5	0.00052049	1.10372e-10	1.85421e-12	1.06181e-12	0.0816548	1.28767e-12	2.50728e-12	0.5	0.5	1.07742e-06	1.47832e-08	0.5	0.5	0.49954	0.5
Pituitary stem cell	2.79283e-11	0.5	0.00277364	0.499981	0.5	0.5	7.96187e-06	0.5	0.5	0.5	0.5	2.67389e-12	0.5	0.5	0.49904	0.000212201	0.5	0.5	0.310057	0.499982	0.5	0.5	1.35273e-10	0.5	0.499995	0.5	0.0133708	7.71851e-08	5.36842e-12	2.38369e-12	0.36067	3.94178e-08	9.19611e-10	0.5	0.5	2.49813e-05	1.00983e-11	0.5	0.5	0.49954	0.5
Posterior pituicyte	3.55384e-12	0.5	0.0014451	0.499981	0.5	0.5	6.99105e-06	0.5	0.5	0.5	0.5	2.67389e-12	0.5	0.5	0.49904	0.00046782	0.5	0.5	0.0583897	0.499982	0.5	0.5	3.18563e-12	0.5	0.499995	0.5	0.000107666	1.26866e-09	1.35621e-11	1.06181e-12	0.0175511	4.04899e-10	1.51711e-11	0.5	0.5	1.1234e-09	1.4512e-12	0.5	0.5	0.49954	0.5
Principal cell	0.5	1.69687e-07	0.499999	0.499981	2.67131e-10	5.39234e-09	0.5	1.48942e-09	3.32195e-06	1.56302e-06	1.90213e-07	0.5	2.00611e-09	4.38539e-07	2.24122e-08	0.00490532	1.23485e-06	4.01257e-09	0.173982	1.40615e-09	1.13955e-06	1.05105e-09	0.5	3.19857e-09	0.0119055	6.59541e-07	0.00100045	0.5	0.5	0.5	0.5	0.5	0.5	2.41772e-08	3.06395e-09	0.5	0.5	1.59605e-09	2.61734e-07	1.41829e-08	4.85929e-11
Secretory epithelial cell	0.5	1.12724e-06	0.499999	0.499981	8.51881e-10	7.85605e-11	0.5	1.39438e-10	9.63956e-11	1.05663e-10	5.66966e-11	0.5	1.18823e-09	5.46144e-11	0.49904	0.499996	7.14509e-11	9.91519e-11	0.499946	0.00140926	8.8461e-11	1.00531e-10	0.5	4.77927e-11	0.0652035	6.75626e-11	0.5	0.5	0.5	0.5	0.5	0.5	0.41526	7.31004e-06	6.25099e-11	0.5	0.5	7.8506e-11	3.51878e-11	0.49954	2.24574e-11
Sertoli cell	0.5	6.37755e-11	0.000773304	0.499981	5.64802e-12	1.18062e-11	0.000541696	9.56134e-12	1.3264e-06	7.8678e-06	7.3507e-09	0.5	5.29206e-12	9.9556e-12	8.47871e-10	9.77861e-05	6.54915e-08	7.93502e-12	5.3323e-09	5.97746e-12	3.35355e-06	9.60093e-12	0.5	8.04967e-12	2.11458e-07	1.60588e-10	6.53004e-07	0.0049817	0.5	0.5	0.000335617	0.5	0.5	4.22505e-12	1.20698e-11	0.5	0.5	9.69563e-12	2.94257e-06	7.45309e-11	2.21109e-11
Smooth muscle cell	0.5	0.0153066	0.499999	0.0128676	0.000575478	1.2429e-07	0.5	7.35563e-06	3.07779e-09	1.49903e-07	9.82705e-09	0.5	0.000434405	1.19714e-07	0.49904	0.499996	5.19436e-09	1.43551e-07	0.405525	0.442647	1.11558e-08	4.5837e-06	0.363819	7.5998e-08	5.52972e-08	1.89763e-08	0.5	0.5	0.5	0.5	0.5	0.5	0.5	0.0155828	2.84434e-07	0.5	0.5	5.45709e-07	1.48327e-08	0.49954	1.16565e-05
Somatotrope	1.44208e-12	0.5	1.68188e-11	0.499981	0.5	0.5	1.56727e-12	0.5	0.5	0.5	0.5	2.67389e-12	0.5	0.5	0.49904	0.0486185	0.5	0.5	0.499946	0.499982	0.5	0.5	1.46463e-12	0.5	0.499995	0.5	1.39341e-08	1.88738e-12	1.85421e-12	1.06181e-12	0.00139114	1.28767e-12	2.50728e-12	0.5	0.5	1.16224e-12	1.6136e-11	0.5	0.5	0.49954	0.5
Spermaduct stem cell	0.5	0.5	0.499999	0.194117	0.367836	0.131503	0.5	0.267062	0.0763924	0.25779	0.0926566	0.5	0.419949	0.208675	0.49904	0.206893	0.0801851	0.13412	0.499946	0.478054	0.0902512	0.187993	0.5	0.0830089	0.241608	0.170095	0.5	0.5	0.5	0.5	0.5	0.5	0.5	0.406413	0.18314	0.5	0.317556	0.128654	0.093374	0.267712	0.195778
Spermatid	0.5	1.69687e-07	1.99494e-12	0.499981	5.64802e-12	0.165008	1.56727e-12	9.56134e-12	0.5	0.5	0.5	0.5	5.29206e-12	0.00798683	3.29016e-12	6.1343e-12	0.5	0.161682	6.1343e-12	5.97746e-12	0.5	1.10945e-11	0.5	0.197253	0.499995	0.5	0.000173907	6.48034e-12	0.5	0.5	1.56263e-12	0.5	0.5	4.22505e-12	0.113438	0.5	0.5	5.95364e-08	0.5	6.2011e-12	3.0869e-11
Spermatocyte	0.134325	4.27261e-06	1.94923e-09	0.499981	8.0684e-11	0.0795275	9.96437e-11	2.56176e-08	0.491783	0.5	0.32782	0.0120786	5.29632e-11	0.0495087	1.00722e-10	2.00955e-10	0.372283	0.0747892	2.62938e-11	6.10606e-11	0.5	5.39072e-07	0.5	0.13156	0.25026	0.115806	2.85305e-08	1.7513e-09	0.0319281	0.183365	9.52238e-11	0.5	0.5	2.39635e-11	0.0784029	0.00178849	0.5	0.0546011	0.5	9.29204e-11	0.00167928
Spermatogonia	0.5	0.00078041	0.499999	0.499981	1.53881e-08	6.05134e-06	0.392287	7.35563e-06	0.032671	0.117833	0.00239326	0.5	5.8961e-09	1.47313e-06	0.0269226	0.499996	0.00121379	7.148e-05	0.0135635	6.48114e-09	0.0488506	3.55005e-06	0.5	0.000188417	3.48237e-08	6.53647e-06	0.5	0.5	0.213722	0.5	0.5	0.5	0.5	1.08473e-06	3.29458e-05	0.5	0.5	8.43017e-05	0.0203577	0.022398	0.000125208
T cell	0.5	0.0184503	0.499999	1.87514e-05	1.48929e-06	2.28523e-08	0.5	7.22998e-08	1.68788e-08	2.61558e-06	2.52234e-09	0.5	1.49536e-07	4.43744e-10	0.49904	0.499996	1.16212e-08	6.06924e-10	0.499946	0.273107	1.15741e-09	9.86679e-08	0.5	1.41714e-06	0.499995	1.05885e-08	0.5	0.5	0.5	0.5	0.475807	0.5	0.5	7.51703e-05	5.06127e-08	0.5	0.5	5.64511e-09	1.46783e-09	0.0478886	5.18275e-06
Tanycyte	2.74344e-09	0.5	0.00492643	0.499981	0.5	0.5	4.07864e-06	0.5	0.5	0.5	0.5	9.64421e-12	0.5	0.5	0.00513328	2.00955e-10	0.5	0.5	1.54613e-06	0.274604	0.5	0.5	1.67424e-07	0.5	0.499995	0.5	1.54658e-07	8.53052e-10	7.78839e-10	3.22022e-11	0.000836997	0.000103681	2.32122e-06	0.5	0.5	2.05588e-07	1.1535e-10	0.5	0.5	0.497585	0.5
Theca cell	0.5	0.000604167	0.499999	0.0128676	5.95863e-06	3.62173e-11	0.5	2.25941e-09	1.12419e-11	8.18323e-11	1.70442e-11	0.5	4.59314e-07	2.31827e-11	0.49904	0.499996	1.00567e-11	4.22882e-11	0.499946	0.352264	2.07572e-11	2.36643e-09	0.5	4.24988e-11	1.08361e-08	1.8571e-11	0.5	0.5	0.5	0.5	0.5	0.5	0.5	0.00139105	7.93149e-11	0.5	0.5	1.20795e-10	1.65957e-11	0.49954	4.44322e-06
Thyrotrope	1.44208e-12	0.435905	8.3618e-10	0.499981	0.5	0.5	1.56727e-12	0.5	0.5	0.5	0.5	2.67389e-12	0.5	0.5	0.49904	0.0134927	0.5	0.5	0.499946	0.499982	0.5	0.5	1.37521e-12	0.5	0.499995	0.5	1.48988e-11	1.88738e-12	1.85421e-12	1.06181e-12	0.018163	1.28767e-12	2.50728e-12	0.5	0.5	1.16224e-12	2.83859e-11	0.5	0.5	0.49954	0.5
UNC trophoblast	0.5	0.011106	0.499999	0.00611155	3.58834e-06	3.48127e-08	0.5	1.84906e-07	1.62716e-08	8.69861e-07	1.0691e-08	0.5	1.05028e-06	7.81089e-09	0.49904	0.499996	8.16937e-09	3.16e-08	0.432658	0.00373949	2.21417e-08	5.79714e-08	0.5	7.5998e-08	0.000179205	5.03481e-09	0.5	0.5	0.5	0.5	0.5	0.5	0.5	2.48175e-05	7.00941e-08	0.5	0.5	7.17787e-08	9.50819e-09	0.100838	3.44355e-07
Vascular endothelial cell	0.133718	0.390074	0.499999	2.2361e-05	0.019714	1.47685e-05	0.314626	0.00055006	4.41635e-06	0.000107709	5.02464e-06	0.119518	0.00405283	2.00136e-06	0.49904	0.343356	3.65886e-06	8.45832e-06	0.499946	0.499982	5.06892e-06	0.000102285	0.139172	4.55789e-05	0.0509183	6.53647e-06	0.435216	0.288744	0.151296	0.130508	0.484101	0.176554	0.117656	0.0453041	2.458e-05	0.331069	0.139599	3.24611e-05	2.22003e-06	0.49954	0.00168777
Vascular leptomeningeal cell	0.00943716	0.5	0.499999	0.361234	0.5	0.5	0.37657	0.5	0.5	0.5	0.5	0.00796271	0.5	0.5	0.49904	0.319377	0.5	0.5	0.273435	0.499982	0.5	0.5	0.000563384	0.5	0.499995	0.5	0.5	0.5	0.0472795	0.00109337	0.5	0.0294891	0.0164065	0.5	0.5	0.214885	0.00123468	0.5	0.5	0.49954	0.5

## Sheet: scPAGWAS-Human singlecell data
Table S8. Associations (-log10FDR) between conserved cell types and human complex traits identified by scPagwas in human single-cell data
celltype	Age at menarche	Alzheimer's disease	Breast cancer_neg	Breast cancer_pos	Child survival	Disorders of the pituitary gland and its hypothalamic control	Endometriosis	Estrogen receptor levels	Fetal early preterm	Fetal gestation duration	Fetal postterm birth	Healthspan	Hyperplasia of prostate	Hypertrophy of breast	Infant survival	Infertility, male	Intelligence	Juvenile survival	Luteinizing hormone levels	Male infertility and abnormal spermatozoa	Malignant neoplasm of ovary	Maternal Gestational duration	Maternal post term delivery	Maternal preterm delivery	Neuropeptide S levels	Number of children ever born	Number of live births	Number of pregnancies	Number of pregnancies in continuous marriage	Offspring birth weight	Other disorders of prostate	Parkinson's disease	Pituitary hypofunction	Placental weight	Polycystic ovary syndrome	Preeclampsia or small for gestational age infant	Proportion of live births	Proportion of live births in continuous marriage	Prostate-specific antigen levels	Spontaneous dizygotic twinning	Type 2 diabetes
Adipocyte	2.71119e-05	0.5	0.000109242	1.302e-06	0.273083	0.5	0.494199	0.180242	0.123111	0.328354	0.144088	0.000217585	0.5	0.493415	0.123915	0.485558	0.369065	0.336364	0.338818	0.5	0.242551	0.323932	1.02361e-05	0.34231	0.497593	0.468155	0.173161	0.260756	0.00242388	2.44635e-06	0.487023	0.0013682	2.60309e-05	0.496056	0.430537	0.0200886	1.00765e-06	0.211175	0.241325	0.468415	0.477808
Astrocyte	0.0478559	0.0182294	0.0494224	0.0507122	0.192338	0.00179892	0.422999	0.0573285	0.0462089	0.00577485	0.0390102	0.051808	0.00355148	0.170565	0.305086	0.0363112	0.000854566	0.0157928	0.00054293	0.00661104	0.00384463	0.00384123	0.0544283	0.00252024	0.00731784	0.000408002	0.0389067	0.253581	0.0671291	0.0525544	0.487023	0.0418202	0.0403395	0.00388836	0.00107533	0.022913	0.0433085	0.0240858	0.0442955	0.130972	0.00723135
B cell	0.499997	0.11341	0.499999	0.499944	0.0115503	0.221634	0.493681	0.0639122	0.0974548	0.116276	0.0421232	0.49999	0.199869	0.493415	0.000791759	0.00269725	0.209648	0.0508661	0.338818	0.098712	0.0940814	0.212637	0.499995	0.191534	0.497593	0.195718	0.0516811	0.033373	0.499808	0.499997	0.130147	0.499995	0.499999	0.158815	0.153879	0.499953	0.499993	0.0829068	0.0217179	0.00123135	0.127805
Basal epithelia cell	0.499997	9.34833e-07	0.499999	0.499944	3.76358e-08	0.00119566	3.13179e-08	2.59944e-07	1.36399e-05	7.69265e-05	6.60313e-06	0.49999	7.49035e-05	0.493415	1.65706e-05	1.71346e-09	0.00262728	8.5863e-06	0.00381628	0.000167711	2.77738e-05	0.00018395	0.499995	2.31156e-05	0.497593	0.00106623	8.04382e-09	1.89635e-09	0.499808	0.499997	0.110728	0.499995	0.499999	1.17868e-07	6.57703e-05	0.499953	0.499993	2.59337e-08	4.48968e-09	1.93518e-11	4.67108e-07
Callosal projection neuron	2.35007e-12	0.5	2.20583e-12	2.4046e-12	0.5	0.5	0.494199	0.5	0.5	0.5	0.5	2.57185e-12	0.5	0.00612339	0.5	0.5	0.5	0.5	0.5	0.5	0.5	0.5	2.3846e-12	0.5	9.78874e-12	0.5	0.5	0.5	1.31678e-08	2.44792e-12	6.09838e-07	2.26322e-12	2.00099e-12	0.5	0.5	2.89319e-12	2.42024e-12	0.5	0.5	0.5	0.5
Ciliated epithelial cell	0.499997	2.13595e-10	0.499999	0.499944	0.000111935	0.000225185	0.00726673	2.1767e-10	5.24739e-09	2.52919e-10	4.82576e-09	0.49999	1.89696e-07	0.000972733	0.000177798	2.58814e-06	0.000534633	2.77626e-08	0.0170303	1.20486e-07	3.49005e-08	3.21376e-06	0.499995	4.54522e-08	0.32833	5.30187e-08	1.39481e-09	9.58399e-11	0.430288	0.499997	0.487023	0.499995	0.499999	3.21464e-08	3.44095e-10	0.499953	0.499993	4.7368e-08	2.76284e-08	3.86303e-07	6.75319e-11
Clear epithelia cell	0.499997	2.13595e-10	0.499999	0.499944	8.27292e-11	1.35405e-05	2.07357e-05	5.26037e-12	1.55988e-11	2.63433e-10	3.24817e-11	0.49999	1.09104e-07	0.493415	4.63385e-11	4.28177e-11	1.22205e-06	2.24942e-11	0.000133094	9.50871e-07	6.66163e-11	1.23822e-08	0.499995	4.8825e-09	0.497593	1.745e-08	6.25396e-12	2.08641e-11	0.499808	0.499997	0.487023	0.499995	0.499999	9.03609e-10	1.5898e-10	0.499953	0.499993	9.07224e-12	2.15788e-12	3.88839e-12	1.0649e-11
Club epithelia cell	0.499997	1.3004e-06	0.499999	0.499944	3.99769e-07	0.0843609	1.43968e-11	3.38685e-07	0.000335832	0.00338499	0.000337186	0.49999	0.00263015	0.493415	1.65706e-05	7.58543e-10	0.0879308	0.00045628	0.143849	0.00989675	0.000598423	0.0103769	0.499995	0.00402462	0.497593	0.0238112	1.54418e-08	7.34616e-11	0.173538	0.499997	0.112442	0.499995	0.499999	5.67541e-06	0.00146872	0.499953	0.499993	5.83968e-07	3.78629e-09	1.08396e-11	7.55047e-07
Corticotrope	3.68617e-10	0.496518	4.88505e-10	1.69837e-05	0.5	0.5	0.19182	0.5	0.5	0.5	0.5	2.44527e-09	0.5	8.31717e-08	0.5	0.5	0.5	0.5	0.5	0.5	0.5	0.5	2.71138e-10	0.5	0.497593	0.5	0.5	0.5	3.98121e-10	3.74504e-10	0.487023	3.7242e-10	3.57562e-09	0.5	0.5	2.67145e-10	2.13034e-08	0.5	0.5	0.5	0.5
Dendritic cell	0.499997	0.000510716	0.499999	0.499944	6.82182e-10	0.00277583	0.146246	5.39092e-08	2.75103e-07	2.4807e-05	1.16779e-08	0.49999	0.000168574	0.493415	7.62078e-11	4.28177e-11	0.000534633	3.08162e-07	0.00811646	2.69114e-08	4.70398e-07	0.000190821	0.499995	0.00244951	0.497593	0.000408002	5.90463e-06	9.76695e-05	0.499808	0.499997	0.452133	0.499995	0.499999	1.02685e-05	3.07085e-05	0.499953	0.499993	1.90169e-07	3.56886e-10	1.20864e-10	0.0012348
Ependymal cell	0.499997	1.10556e-08	0.499999	0.499944	0.0284087	1.74843e-08	0.328686	2.35449e-07	1.36399e-05	4.81047e-09	0.000102812	0.49999	4.74062e-10	0.0358356	0.0936107	0.000136393	1.51822e-08	8.5863e-06	4.76051e-08	6.96224e-10	1.2142e-07	2.25017e-07	0.499995	3.5321e-08	4.34134e-06	9.01075e-11	5.17271e-05	0.000645242	0.499808	0.499997	0.487023	0.499995	0.499999	4.82086e-09	1.72165e-10	0.499953	0.499993	2.94458e-05	0.000420603	0.0104851	1.14939e-08
Epithelial cell	0.499997	2.8167e-11	0.499999	0.499944	8.14083e-10	6.76748e-12	0.328686	1.74616e-10	1.4552e-11	6.20077e-12	1.81081e-11	0.49999	2.27574e-11	0.493415	2.18333e-05	4.28177e-11	5.07889e-12	6.84302e-12	4.35464e-12	1.65415e-11	5.75606e-12	6.65768e-12	0.499995	5.14018e-12	0.00114478	6.70928e-12	2.20423e-11	4.9175e-07	0.499808	0.499997	0.487023	0.499995	0.499999	1.03415e-11	4.81836e-12	0.499953	0.499993	8.18774e-12	1.32708e-11	8.2027e-11	1.0649e-11
Extravillous trophoblast	0.499997	3.82206e-08	0.499999	0.499944	8.66025e-11	6.75717e-10	0.0966761	3.95721e-10	1.99114e-10	1.28658e-09	3.11594e-10	0.49999	6.16641e-09	0.493415	8.95984e-08	7.58543e-10	3.62096e-09	1.95614e-10	8.34638e-10	1.97797e-09	1.05591e-09	4.09916e-10	0.499995	3.32695e-09	0.174784	2.61807e-08	9.55354e-10	1.08065e-08	0.499808	0.499997	0.487023	0.499995	0.499999	3.16626e-10	1.54109e-09	0.499953	0.499993	8.95633e-11	3.56886e-10	4.98043e-11	1.14939e-08
Fibro-adipogenic progenitor	0.499997	0.5	0.499999	0.0617488	0.0439392	0.315507	0.494199	0.369407	0.0384546	0.136658	0.0171752	0.49999	0.5	0.493415	0.00256158	0.5	0.224498	0.253213	0.045839	0.5	0.242551	0.106	0.499995	0.194179	0.497593	0.468155	0.0274552	0.0609234	0.499808	0.499997	0.487023	0.499995	0.499999	0.5	0.476828	0.499953	0.499993	0.187374	0.198057	0.5	0.324889
Fibroblast	0.295309	0.00116196	0.329198	0.13313	8.37975e-05	0.0030246	0.494199	1.43279e-05	4.04471e-07	5.3287e-06	6.53452e-07	0.380228	0.00355148	0.493415	1.40144e-05	0.00256238	0.000123746	1.90477e-05	0.000274773	0.0053416	8.85423e-06	4.54709e-05	0.289287	2.31156e-05	0.497593	0.000819046	9.22433e-07	1.85545e-05	0.353444	0.270289	0.487023	0.435426	0.290623	0.00172651	0.000116907	0.499953	0.223925	2.51291e-06	2.25336e-06	0.000994538	0.000564291
GABAergic neuron	0.295309	0.00645703	0.366285	0.356409	0.24259	3.61383e-05	0.0364319	0.197485	0.154608	0.009984	0.0977973	0.401824	0.0014393	0.493415	0.420558	0.0129254	1.95876e-05	0.0120574	0.000236518	0.00122798	0.0126782	0.00270146	0.376069	0.000304102	1.5982e-08	1.02227e-05	0.0783164	0.395286	0.39756	0.39657	0.452133	0.144968	0.289551	0.000254999	0.00107353	0.024428	0.364977	0.057141	0.119282	0.104276	0.00719075
Glutamatergic neuron	0.220485	0.00157552	0.287221	0.28344	0.192338	3.02864e-06	0.00811492	0.115552	0.0927576	0.00162525	0.042639	0.322267	0.000200791	0.493415	0.420558	0.00348658	1.44083e-06	0.0021601	3.15857e-05	0.000178869	0.00248056	0.000342656	0.289287	3.1008e-05	5.37306e-10	1.00287e-06	0.038585	0.382005	0.353764	0.307389	0.452133	0.0896336	0.193893	2.28835e-05	0.000127997	0.0129929	0.281232	0.0236632	0.0537997	0.0549604	0.00157033
Gonadotrope	1.14755e-11	0.5	1.23753e-11	1.29869e-07	0.5	0.5	0.494199	0.5	0.5	0.5	0.5	1.0242e-11	0.5	2.84965e-10	0.5	0.5	0.5	0.5	0.5	0.5	0.5	0.5	1.05998e-11	0.5	0.0255157	0.5	0.5	0.5	1.63717e-11	1.03317e-11	0.487023	1.01601e-11	1.5572e-11	0.5	0.5	9.04402e-12	6.06627e-10	0.5	0.5	0.5	0.5
Granulosa cell	0.499997	2.8167e-11	0.499999	0.499944	9.23715e-08	6.76748e-12	0.419603	3.90358e-10	3.8841e-11	6.20077e-12	1.0296e-10	0.49999	2.27574e-11	0.493415	0.000212384	5.03405e-11	5.07889e-12	9.79088e-12	6.18828e-12	1.65415e-11	5.75606e-12	6.65768e-12	0.499995	5.14018e-12	0.0253916	6.70928e-12	4.39167e-11	2.49456e-06	0.499808	0.499997	0.487023	0.499995	0.499999	1.03415e-11	4.81836e-12	0.499953	0.499993	1.14346e-11	4.28799e-11	1.92246e-10	1.358e-11
Hippocampal granule cell	0.499997	0.000487752	0.499999	0.499944	0.192338	2.13926e-07	0.00128926	0.10519	0.0726929	0.000604911	0.0414299	0.49999	5.4694e-05	0.493415	0.420558	0.00110001	7.42439e-08	0.00105727	3.35459e-06	3.36873e-05	0.00113582	0.000157961	0.499995	8.09592e-06	6.70493e-09	4.15605e-08	0.029373	0.379659	0.499808	0.499997	0.487023	0.494535	0.499999	2.58343e-06	5.12437e-05	0.182723	0.499993	0.0143139	0.0442955	0.0332876	0.00143205
Interneuron	2.35007e-12	0.5	2.20583e-12	3.84656e-12	0.5	0.5	0.494199	0.5	0.5	0.5	0.5	2.89663e-12	0.5	0.00893894	0.5	0.5	0.5	0.5	0.5	0.5	0.5	0.5	2.73921e-12	0.5	2.04733e-07	0.5	0.5	0.5	2.84166e-08	2.54636e-12	0.0849191	2.26322e-12	2.00099e-12	0.5	0.5	3.17923e-12	3.77075e-12	0.5	0.5	0.5	0.5
Lactotrope	3.22812e-12	0.5	3.30504e-12	2.22173e-10	0.5	0.5	0.494199	0.5	0.5	0.5	0.5	3.94289e-12	0.5	2.75734e-09	0.5	0.5	0.5	0.5	0.5	0.5	0.5	0.5	3.20304e-12	0.5	0.00877481	0.5	0.5	0.5	1.55854e-11	3.1556e-12	0.487023	3.29378e-12	3.96703e-12	0.5	0.5	3.38945e-12	6.05638e-11	0.5	0.5	0.5	0.5
Leydig cell	0.499997	0.11341	0.499999	0.384932	0.000134905	0.0740183	0.0331821	0.0238179	0.0056903	0.0130363	0.00916577	0.49999	0.000143457	0.116412	9.06953e-07	0.0410682	0.013932	0.0222013	0.0168981	0.00884199	0.0127721	0.0134202	0.499995	0.0153854	0.497593	0.046247	0.0114061	9.42904e-07	0.00165886	0.499997	0.00109167	0.499995	0.499999	0.0628599	0.0357569	0.499953	0.499993	0.0104478	0.0173729	0.0973294	0.079529
Luminal epithelia cell	0.499997	0.00393387	0.499999	0.499944	0.000353174	0.0740183	2.06547e-05	7.23845e-05	0.00129592	0.00776743	0.0044354	0.49999	0.0112353	0.493415	0.000177798	0.000190823	0.050061	0.00146585	0.163416	0.0315811	0.00186017	0.0162902	0.499995	0.0239661	0.497593	0.0132678	5.85189e-05	2.71817e-06	0.499808	0.499997	0.487023	0.499995	0.499999	0.00239199	0.00183361	0.499953	0.499993	0.000260289	3.98778e-05	4.37148e-06	0.00143205
Luminal hormone-responsive cell	1.33703e-11	0.5	4.88505e-10	5.39553e-08	0.5	0.5	0.494199	0.5	0.5	0.5	0.5	1.33369e-11	0.5	0.493415	0.5	0.5	0.5	0.5	0.5	0.5	0.5	0.5	4.60795e-11	0.5	0.497593	0.5	0.5	0.5	7.15862e-10	5.39741e-12	0.487023	1.12974e-08	4.89572e-11	0.5	0.5	4.87176e-07	1.8606e-09	0.5	0.5	0.5	0.5
Luminal secretory cell	8.50174e-09	0.5	6.67194e-07	8.56941e-08	0.5	0.5	0.494199	0.5	0.5	0.5	0.5	1.20479e-08	0.5	0.493415	0.5	0.5	0.5	0.5	0.5	0.5	0.5	0.5	2.36277e-08	0.5	0.497593	0.5	0.5	0.5	1.66109e-07	5.33288e-10	0.487023	5.36821e-05	1.4786e-08	0.5	0.5	0.000695809	8.27273e-09	0.5	0.5	0.5	0.5
Lymphatic endothelial cell	3.275e-05	0.155627	7.09008e-05	4.04426e-06	0.0797133	0.215609	0.494199	0.0478731	0.0383778	0.0422086	0.0261436	5.39825e-05	0.176972	0.493415	0.0525754	0.118385	0.150422	0.0440467	0.166786	0.199085	0.0501763	0.0682189	3.98636e-05	0.0528774	0.497593	0.153627	0.0281413	0.0351376	8.21982e-05	7.87547e-06	0.487023	0.00170089	2.40618e-05	0.134594	0.0960536	0.0120946	1.22383e-06	0.0369945	0.0276423	0.0805065	0.0808572
Macrophage	0.00286526	0.160847	0.00581466	0.000396366	0.0115503	0.286077	0.413724	0.0557212	0.068016	0.119266	0.0371006	0.00433364	0.201424	0.493415	0.0040729	0.00605555	0.225426	0.061453	0.338295	0.056176	0.084138	0.207691	0.010936	0.240282	0.497593	0.231674	0.0676997	0.0723031	0.0247177	0.00119453	0.452133	0.0896336	0.00312489	0.148023	0.154983	0.24694	0.00171099	0.0649462	0.0173729	0.0100865	0.197252
Mast cell	0.023864	0.0416223	0.0294254	0.0086549	0.0115503	0.221634	0.491335	0.0142623	0.0398868	0.0587396	0.0169788	0.0269371	0.162099	0.493415	0.00198532	0.00605555	0.185	0.0306644	0.338295	0.0955377	0.0433622	0.146879	0.0568202	0.122042	0.497593	0.153627	0.0195589	0.00989735	0.0643469	0.0111055	0.153463	0.179448	0.028058	0.1021	0.0956832	0.393171	0.0231647	0.037188	0.00798115	0.000848602	0.0926921
Messenchymal stromal cell	0.499997	0.349833	0.499999	0.119018	0.00368415	0.239287	0.494199	1.52075e-06	9.17193e-08	0.0150119	1.84736e-07	0.49999	0.204965	0.493415	6.52096e-07	0.208826	0.0444897	0.0158895	0.0168981	0.270879	0.000312549	0.00917896	0.499995	0.0129162	0.497593	0.195718	8.32165e-05	0.00487533	0.499808	0.499997	0.487023	0.499995	0.499999	0.220339	0.141386	0.499953	0.499993	0.000193306	0.000529686	0.231915	0.217132
Microglial cell	0.143757	0.0257773	0.1577	0.122172	8.91367e-05	0.0114364	0.473004	0.0013235	0.00121325	0.00317232	6.92763e-05	0.157816	0.00389485	0.493415	1.65706e-05	1.37617e-07	0.00262728	0.000611671	0.0141937	1.72698e-05	0.000379886	0.00425502	0.155167	0.0134561	0.497593	0.00174494	0.00988711	0.0575388	0.185438	0.143809	0.487023	0.158439	0.150709	0.00212256	0.00125841	0.209765	0.149922	0.000732101	1.68851e-05	1.74412e-05	0.016262
Mki67+	5.88251e-05	0.0332713	0.000110844	0.000413795	0.0781079	0.0117165	0.413724	0.0640826	0.0674987	0.0163435	0.0447891	9.21819e-05	0.0163998	0.00746087	0.254945	0.0426925	0.013932	0.0154167	0.015844	0.0169892	0.0258574	0.0126929	0.000152139	0.0134561	0.0145418	0.0150822	0.0403906	0.161941	0.000333269	5.4103e-05	0.487023	0.00031136	6.82392e-05	0.0140618	0.015215	0.000695809	0.000375119	0.0365289	0.0469863	0.0917218	0.0170753
Mural cell	0.499997	2.17442e-05	0.499999	0.499944	0.000102721	4.19699e-08	0.494199	3.76338e-06	3.72911e-10	2.52919e-10	1.0296e-10	0.49999	5.09982e-08	0.493415	0.000197938	7.42774e-06	2.76128e-11	1.76026e-09	4.35464e-12	3.28121e-07	2.60734e-10	1.23127e-11	0.499995	1.17107e-10	0.139866	1.1303e-10	9.76055e-08	0.00542745	0.499808	0.499997	0.487023	0.499995	0.499999	2.36733e-08	1.49092e-08	0.499953	0.499993	8.31251e-11	2.65861e-09	9.17463e-05	9.38164e-07
Muscle satellite cell	0.499997	0.11341	0.499999	0.499944	0.00797979	0.0296957	0.494199	0.0210574	0.00273087	0.0107555	0.00359434	0.49999	0.0570095	0.493415	0.00156104	0.0419577	0.022084	0.00821561	0.015844	0.0830416	0.0146449	0.0103769	0.499995	0.0153854	0.497593	0.0512795	0.00338032	0.00527559	0.499808	0.499997	0.487023	0.499995	0.499999	0.0447348	0.0376979	0.499953	0.499993	0.00631238	0.00777649	0.0202477	0.0294733
Myelinating OLG	2.35007e-12	0.5	2.20583e-12	2.4046e-12	0.5	0.5	0.328686	0.5	0.5	0.5	0.5	2.57185e-12	0.5	0.116412	0.5	0.5	0.5	0.5	0.5	0.5	0.5	0.5	2.3846e-12	0.5	0.000404293	0.5	0.5	0.5	2.07939e-09	2.44792e-12	0.00109167	2.26322e-12	2.00099e-12	0.5	0.5	2.89319e-12	2.42024e-12	0.5	0.5	0.5	0.5
Myocyte	0.499997	0.34742	0.499999	0.499944	0.114503	0.0743176	0.494199	0.197912	0.105946	0.0972747	0.116735	0.49999	0.199869	0.493415	0.0936107	0.18666	0.114892	0.112414	0.110717	0.222582	0.16545	0.106543	0.499995	0.125807	0.497593	0.170067	0.0709573	0.0609234	0.499808	0.499997	0.487023	0.499995	0.499999	0.176355	0.175836	0.499953	0.499993	0.133314	0.168074	0.168707	0.152117
Myoepithelial cell	8.76714e-10	0.5	4.07631e-08	3.34806e-10	0.5	0.5	0.494199	0.5	0.5	0.5	0.5	5.32782e-09	0.5	0.493415	0.5	0.5	0.5	0.5	0.5	0.5	0.5	0.5	1.54383e-10	0.5	0.497593	0.5	0.5	0.5	2.17121e-06	2.897e-11	0.487023	2.39049e-06	4.66713e-10	0.5	0.5	0.000163686	2.55813e-11	0.5	0.5	0.5	0.5
Myoid cell	0.499997	0.00529878	0.499999	0.499944	0.000502609	0.00165952	0.481197	1.0487e-05	1.95458e-07	8.55534e-06	6.15111e-07	0.49999	0.00104621	0.493415	4.56231e-05	0.00624043	8.18537e-06	5.44544e-05	8.91989e-06	0.00217126	5.68463e-06	8.23074e-06	0.499995	1.51229e-05	0.497593	0.000373033	3.45584e-06	0.000138965	0.499808	0.499997	0.487023	0.499995	0.499999	0.0015353	0.000127997	0.499953	0.499993	2.33105e-06	1.21196e-05	0.011122	0.00276203
Narrow cell	0.499997	5.21328e-12	0.499999	0.499944	2.67883e-12	2.42881e-10	0.243846	2.52621e-12	2.72676e-12	1.16376e-11	5.14261e-12	0.49999	3.28609e-11	6.02123e-10	2.54311e-12	5.61204e-11	5.07889e-12	2.6075e-12	4.86951e-05	1.36107e-10	2.74704e-12	1.23127e-11	0.499995	2.10463e-10	0.497593	3.66035e-12	4.39167e-11	2.29293e-08	0.499808	0.499997	0.487023	0.499995	0.499999	1.83958e-11	2.98128e-12	0.499953	0.499993	7.07205e-12	2.15788e-12	3.33271e-11	2.58935e-12
Neural progenitor cell	0.499997	0.000367221	0.499999	0.499944	0.0322066	1.01583e-07	0.190174	0.0238179	0.0165423	2.85361e-05	0.00367706	0.49999	3.7966e-06	0.493415	0.254945	0.000372121	1.2393e-07	5.44544e-05	2.23063e-07	4.78232e-06	6.4235e-05	3.43935e-06	0.499995	8.39788e-07	2.83836e-06	8.70726e-08	0.00412338	0.201018	0.499808	0.499997	0.487023	0.499995	0.499999	1.78238e-06	3.41373e-06	0.499953	0.499993	0.00132661	0.00674875	0.0113726	7.86356e-06
Neuroepithelium	0.499997	1.10556e-08	0.499999	0.499944	9.4669e-07	6.76748e-12	0.494199	4.45864e-05	5.5958e-07	1.68238e-11	2.07946e-10	0.49999	1.35646e-10	0.493415	0.00761365	2.02702e-08	5.07889e-12	4.48662e-11	4.35464e-12	1.36107e-10	1.36747e-10	6.65768e-12	0.499995	5.14018e-12	5.41349e-07	2.18909e-11	3.25939e-08	0.00918284	0.499808	0.499997	0.487023	0.499995	0.499999	4.60369e-11	1.72165e-10	0.499953	0.499993	1.14871e-09	1.0032e-08	7.30587e-06	1.0649e-11
Newly formed OLG	0.499997	0.00709923	0.499999	0.438847	0.21227	7.11463e-07	0.000860273	0.0478731	0.0523299	0.000471583	0.0261436	0.49999	3.74222e-05	0.493415	0.420558	0.00280162	1.12317e-06	0.00272276	2.37272e-07	0.000158805	0.000167016	0.000170974	0.499995	0.00013641	1.37617e-08	5.30187e-08	0.0171879	0.363406	0.499808	0.499997	0.354679	0.45932	0.456211	3.5372e-05	9.52975e-06	0.364819	0.252683	0.00772963	0.0279342	0.0549604	0.00221772
OLG precursor cell	0.0349991	0.0330613	0.0342234	0.0323442	0.234458	0.000624033	0.176065	0.11636	0.0861677	0.00558981	0.0535874	0.0379436	0.00355148	0.194154	0.420558	0.0341778	0.000367692	0.0175339	0.000236518	0.00712697	0.00384463	0.00328971	0.0399126	0.00215411	1.56821e-07	8.39141e-05	0.0482418	0.378071	0.0554995	0.0384012	0.0184422	0.0247141	0.0263491	0.00256758	0.000930045	0.0120946	0.0231647	0.0376707	0.0655908	0.130972	0.0106352
Oocyte	0.499997	2.89472e-08	0.499999	0.499944	6.83581e-07	1.2901e-10	0.000385805	4.52714e-08	3.56641e-06	1.77037e-08	5.03746e-07	0.49999	3.07204e-10	0.313312	0.0290131	1.11205e-09	1.40569e-09	5.02814e-09	2.333e-09	1.84241e-10	3.15296e-08	3.84362e-09	0.499995	6.32796e-09	1.25986e-06	1.8301e-09	7.34557e-07	9.76695e-05	0.499808	0.499997	0.487023	0.499995	0.499999	3.08187e-10	3.86307e-09	0.499953	0.499993	1.44257e-08	4.60278e-07	1.82206e-09	1.8174e-08
Other epithelia cell	0.499997	2.6496e-08	0.499999	0.499944	1.02386e-09	0.00393421	2.17985e-11	3.40916e-08	2.88226e-05	0.000196331	9.20169e-06	0.49999	7.49035e-05	0.493415	2.65847e-06	4.28177e-11	0.00981017	1.08073e-05	0.0118852	0.000207807	3.82129e-05	0.000576365	0.499995	7.99933e-05	0.497593	0.00259525	3.30521e-10	2.62484e-11	0.287219	0.499997	0.0379113	0.499995	0.499999	2.47248e-08	0.000127997	0.499953	0.499993	5.35775e-09	2.10332e-10	3.88839e-12	2.68472e-08
Pericyte	0.445912	0.0358936	0.464502	0.28344	0.00357867	0.00923942	0.494199	0.000364657	4.81136e-06	0.000280584	2.8353e-05	0.481917	0.00999929	0.493415	0.00116669	0.0163562	0.000691017	0.000735475	0.000281945	0.0166718	0.000237643	0.000211316	0.437896	0.000500232	0.497593	0.00266038	0.000134568	0.00248371	0.499808	0.397423	0.487023	0.499995	0.434876	0.00542437	0.00200947	0.499953	0.287031	2.94458e-05	0.000167071	0.00634769	0.00725879
Pituitary stem cell	1.18503e-11	0.5	1.23753e-11	4.15038e-09	0.5	0.5	0.494199	0.5	0.5	0.5	0.5	1.0242e-11	0.5	6.48072e-09	0.5	0.5	0.5	0.5	0.5	0.5	0.5	0.5	1.05998e-11	0.5	0.497593	0.5	0.5	0.5	1.63717e-11	1.03317e-11	0.487023	1.15207e-11	1.5572e-11	0.5	0.5	9.74265e-12	6.3487e-11	0.5	0.5	0.5	0.5
Posterior pituicyte	8.50174e-09	0.5	8.43647e-09	4.66289e-08	0.5	0.5	0.494199	0.5	0.5	0.5	0.5	9.33062e-09	0.5	8.31717e-08	0.5	0.5	0.5	0.5	0.5	0.5	0.5	0.5	7.74892e-09	0.5	0.497593	0.5	0.5	0.5	8.8641e-08	7.2181e-09	0.487023	7.55062e-09	7.4729e-09	0.5	0.5	5.51655e-09	2.42517e-08	0.5	0.5	0.5	0.5
Principal cell	0.499997	5.21328e-12	0.499999	0.499944	2.67883e-12	9.82504e-09	0.252357	2.52621e-12	2.72676e-12	1.68238e-11	5.36648e-12	0.49999	6.92058e-11	3.97081e-09	2.54311e-12	8.51441e-10	5.07889e-12	2.6075e-12	0.000490547	3.58959e-09	2.74704e-12	2.22151e-11	0.499995	2.39535e-09	0.497593	3.66035e-12	1.36662e-10	1.67857e-07	0.499808	0.499997	0.487023	0.499995	0.499999	3.28321e-11	2.98128e-12	0.499953	0.499993	7.07205e-12	2.15788e-12	1.95411e-10	2.58935e-12
Secretory epithelial cell	0.499997	5.21328e-12	0.499999	0.499944	3.30476e-11	1.74843e-08	0.000443555	4.00141e-12	8.07135e-12	6.20077e-12	5.14261e-12	0.49999	7.5745e-09	0.324186	2.28061e-10	4.28177e-11	6.0287e-08	6.11549e-12	1.17023e-06	4.44525e-09	5.75606e-12	2.64573e-11	0.499995	5.14018e-12	0.497593	1.4066e-10	6.25396e-12	7.77589e-12	0.499808	0.499997	0.487023	0.499995	0.499999	1.83958e-11	4.81836e-12	0.499953	0.499993	7.07205e-12	2.15788e-12	3.88839e-12	2.58935e-12
Sertoli cell	0.499997	0.00646876	0.499999	0.499944	0.00784628	0.00213884	0.3581	0.00363632	0.00494596	0.00143769	0.00926187	0.49999	0.0011917	0.493415	0.00987196	0.00384733	0.000961381	0.00146508	0.00696569	0.001774	0.00128965	0.00117775	0.499995	0.00274853	0.497593	0.00111655	0.00188892	0.00298241	0.499808	0.499997	0.452133	0.499995	0.499999	0.00158146	0.00107353	0.499953	0.499993	0.0026946	0.0061641	0.00634769	0.00674937
Smooth muscle cell	0.499997	0.00450854	0.499999	0.499944	0.000558485	0.0243524	0.481197	3.35174e-06	2.59573e-08	7.96657e-06	3.77052e-07	0.49999	0.00957806	0.493415	2.34666e-05	0.00421293	0.000688916	3.80344e-05	0.00110731	0.0188962	1.94499e-05	0.000181589	0.499995	9.35305e-05	0.497593	0.00111655	8.69214e-07	1.85545e-05	0.499808	0.499997	0.487023	0.499995	0.499999	0.00256758	0.000195306	0.499953	0.499993	6.2276e-07	1.82736e-06	0.000164901	0.00146759
Somatotrope	3.22812e-12	0.5	3.30504e-12	5.8747e-09	0.5	0.5	0.494199	0.5	0.5	0.5	0.5	3.94289e-12	0.5	6.69058e-10	0.5	0.5	0.5	0.5	0.5	0.5	0.5	0.5	3.20304e-12	0.5	0.0537101	0.5	0.5	0.5	1.55854e-11	3.1556e-12	0.487023	3.29378e-12	3.96703e-12	0.5	0.5	3.17923e-12	6.06627e-10	0.5	0.5	0.5	0.5
Spermatid	0.499997	0.349833	0.499999	0.403764	0.0119085	0.245393	0.00811492	0.228081	0.254333	0.26771	0.258609	0.49999	0.00463189	0.116412	0.000660428	0.15245	0.217902	0.253213	0.256624	0.0382952	0.252702	0.237471	0.499995	0.254704	0.497593	0.252239	0.26545	0.000179038	0.000743041	0.499997	8.20191e-07	0.499995	0.499999	0.197824	0.282379	0.499953	0.499993	0.236511	0.286032	0.26264	0.331462
Spermatocyte	0.499997	0.213254	0.499999	0.499944	0.0077226	0.0743176	0.0010015	0.103971	0.176559	0.159775	0.183444	0.49999	2.7626e-05	0.00365013	0.00913988	0.0539423	0.121847	0.120564	0.180621	0.000178869	0.169511	0.149731	0.499995	0.188456	0.327258	0.111032	0.173161	0.000750592	0.0408516	0.499997	7.96317e-07	0.499995	0.499999	0.0428317	0.153879	0.499953	0.499993	0.157886	0.198077	0.1682	0.197252
Spermatogonia	0.499997	0.0182294	0.499999	0.499944	0.00117812	3.09196e-05	7.03266e-06	0.00675291	0.131247	0.0150119	0.0585788	0.49999	7.5745e-09	0.0164008	0.0672847	7.25649e-05	0.000534633	0.00165219	0.00294101	3.40979e-08	0.0165011	0.00298318	0.499995	0.00580785	0.00378243	0.000469173	0.0647016	0.00178347	0.353444	0.499997	0.00109167	0.499995	0.499999	1.73838e-05	0.00325481	0.499953	0.499993	0.0102431	0.0774106	0.00245128	0.0109498
Syncytiotrophoblast	0.499997	0.00709923	0.499999	0.499944	3.12326e-07	2.02796e-06	0.214097	7.34548e-08	2.19047e-06	0.000279	0.000120784	0.49999	0.0019762	0.493415	0.000791759	0.000113401	0.00277693	9.82301e-05	0.00294101	0.000153175	0.000379886	0.000147259	0.499995	0.00928413	0.497593	0.00825375	4.85927e-05	1.69306e-05	0.499808	0.499997	0.487023	0.499995	0.499999	9.29157e-06	9.17988e-05	0.499953	0.499993	2.33052e-07	1.96481e-05	6.69023e-08	0.00674937
T cell	0.143757	0.160847	0.221635	0.0867005	0.0175608	0.245717	0.494199	0.0478731	0.068016	0.116276	0.0376451	0.203257	0.199869	0.493415	0.000791759	0.0140474	0.209648	0.0552574	0.338818	0.140086	0.0662774	0.195249	0.289287	0.188483	0.497593	0.195718	0.0274552	0.0351376	0.2655	0.104092	0.0184422	0.45932	0.173556	0.158815	0.153879	0.499953	0.158513	0.0615071	0.0246697	0.00552255	0.181255
Tanycyte	0.499997	2.2797e-06	0.499999	0.499944	0.00287209	6.75717e-10	0.413121	0.0013235	0.000940245	3.15325e-08	1.99672e-05	0.49999	1.25704e-08	0.493415	0.123915	7.42774e-06	1.05157e-09	1.2422e-07	6.46328e-10	2.8582e-08	1.82195e-07	3.73177e-09	0.499995	1.40323e-09	1.20539e-06	6.80776e-10	5.56484e-05	0.085146	0.499808	0.499997	0.487023	0.499995	0.499999	1.10416e-08	6.19098e-09	0.499953	0.499993	7.35606e-06	8.7962e-05	0.00106754	5.21796e-09
Tenocyte	0.499997	0.5	0.499999	0.326094	0.015089	0.204954	0.494199	0.319898	0.0383778	0.0781707	0.0213489	0.49999	0.390821	0.493415	0.00120642	0.478644	0.118831	0.120564	0.0238972	0.464364	0.159826	0.041647	0.499995	0.13187	0.497593	0.3089	0.012809	0.030994	0.499808	0.499997	0.487023	0.499995	0.499999	0.415095	0.34798	0.499953	0.499993	0.122946	0.119282	0.494989	0.217132
Theca cell	0.499997	6.1129e-09	0.499999	0.499944	4.18925e-06	4.63121e-08	0.494199	2.93847e-08	6.55745e-11	1.82149e-11	5.73845e-11	0.49999	6.48592e-07	0.493415	1.94841e-05	2.5826e-06	1.40569e-09	2.78668e-10	2.61502e-08	2.17728e-06	1.63752e-10	4.59145e-10	0.499995	2.10463e-10	0.497593	1.07196e-08	1.49092e-10	4.3733e-07	0.499808	0.499997	0.487023	0.499995	0.499999	1.23808e-07	1.72165e-10	0.499953	0.499993	1.06442e-10	3.12012e-10	2.12761e-06	1.33792e-08
Thyrotrope	1.21052e-06	0.179872	1.5401e-06	0.000628033	0.43984	0.304508	0.41852	0.390863	0.409184	0.32264	0.407485	1.89455e-06	0.34201	8.4757e-07	0.5	0.398914	0.307245	0.336364	0.358158	0.340521	0.343182	0.323932	1.28533e-06	0.309138	0.00378243	0.288517	0.363353	0.431258	1.53487e-06	1.547e-06	0.487023	8.2917e-07	2.53623e-06	0.321709	0.304606	4.18002e-07	0.000440862	0.378522	0.393166	0.445255	0.332003
Vascular endothelial cell	0.143757	0.0344927	0.177989	0.0867005	0.00966011	0.0656352	0.452979	0.00332216	0.00130252	0.00453834	0.0013191	0.16512	0.0355907	0.493415	0.00113887	0.0117866	0.0229662	0.00272276	0.0238972	0.046692	0.0037346	0.00917896	0.155167	0.00902657	0.497593	0.0252636	0.000818551	0.00270248	0.185438	0.104092	0.487023	0.302905	0.150709	0.0128248	0.0111066	0.418073	0.0586537	0.00110022	0.000497527	0.00259107	0.0170753
Vascular leptomeningeal cell	0.499997	1.69405e-07	0.499999	0.499944	3.32763e-07	1.22967e-11	0.494199	2.8301e-06	3.32143e-09	1.68238e-11	4.6373e-11	0.49999	1.59881e-09	0.493415	3.36442e-05	6.02186e-07	5.07889e-12	9.08834e-11	4.35464e-12	3.58959e-09	6.86696e-11	6.65768e-12	0.499995	5.14018e-12	0.0038735	7.3184e-11	2.82994e-09	0.000616261	0.499808	0.499997	0.487023	0.499995	0.499999	7.93627e-10	8.58641e-10	0.499953	0.499993	2.59958e-10	7.60557e-10	9.17463e-05	1.12012e-10
Villous cytotrophoblast	0.499997	5.32703e-08	0.499999	0.499944	8.66025e-11	9.26625e-12	0.243846	1.67514e-11	6.55745e-11	1.66006e-10	1.70552e-10	0.49999	1.45496e-09	0.493415	6.65519e-05	4.26017e-10	1.2917e-09	1.48425e-10	3.1996e-10	1.36107e-10	1.93658e-10	4.6447e-11	0.499995	2.39535e-09	0.160509	1.29223e-08	3.30521e-10	1.08065e-08	0.499808	0.499997	0.487023	0.499995	0.499999	2.9773e-11	8.17045e-11	0.499953	0.499993	1.14346e-11	1.45891e-10	1.34133e-11	1.03872e-08
